# Supplementary material for: hsa_circ_0056856 in the serum serves as a potential novel biomarker for disease activity in psoriasis
Source: Chin Med J (Engl). 2022 Aug 10;135(14):1759–61. doi: 10.1097/CM9.0000000000002166 (PMC9509088; doi:10.1097/CM9.0000000000002166)
Supplement: Supplemental Digital Content [file cm9-135-1759-s002.xls]

## Sheet: Sheet1
Supplementary Table 1: Clinical characteristics of psoriasis patients and healthy controls.
Sample ID	Gender	Age (years)	Ethnicity	Type	PASI score		Sample type		Analysis phase
					Before treatment	After treatment	Serum	PBMCs	RNA-seq	Screening phase	Validation phase
1	F	30	Han Chinese people	Psoriasis vulgaris	16.5	NA	√		√
2	M	43	Han Chinese people	Psoriasis vulgaris	18.8	NA	√		√
3	M	45	Han Chinese people	Psoriasis vulgaris	16.8	NA	√		√
4	M	29	Han Chinese people	Psoriasis vulgaris	19.9	NA	√		√
5	M	38	Han Chinese people	Psoriasis vulgaris	17.2	NA	√		√
6	M	55	Han Chinese people	Psoriasis vulgaris	11.6	NA	√			√
7	M	24	Han Chinese people	Psoriasis vulgaris	13.9	NA	√			√
8	F	28	Han Chinese people	Psoriasis vulgaris	20.6	NA	√			√
9	M	40	Han Chinese people	Psoriasis vulgaris	17.6	NA	√			√
10	M	39	Han Chinese people	Psoriasis vulgaris	12	NA	√			√
11	M	49	Han Chinese people	Psoriasis vulgaris	19.6	NA	√			√
12	M	57	Han Chinese people	Psoriasis vulgaris	19.3	NA	√			√
13	F	36	Han Chinese people	Psoriasis vulgaris	17.1	NA	√			√
14	M	17	Han Chinese people	Psoriasis vulgaris	20.3	NA	√			√
15	F	24	Han Chinese people	Psoriasis vulgaris	23.3	NA	√			√
16	M	31	Han Chinese people	Psoriasis vulgaris	14.6	NA	√			√
17	F	46	Han Chinese people	Psoriasis vulgaris	12.2	NA	√			√
18	F	48	Han Chinese people	Psoriasis vulgaris	8.2	NA	√			√
19	M	49	Han Chinese people	Psoriasis vulgaris	20.1	NA	√			√
20	F	36	Han Chinese people	Psoriasis vulgaris	14	NA	√			√
21	M	20	Han Chinese people	Psoriasis vulgaris	23.6	NA	√			√
22	F	62	Han Chinese people	Psoriasis vulgaris	15.3	NA	√			√
23	M	34	Han Chinese people	Psoriasis vulgaris	9.8	NA	√			√
24	M	58	Han Chinese people	Psoriasis vulgaris	8.1	NA	√			√
25	M	22	Han Chinese people	Psoriasis vulgaris	18.9	NA	√			√
26	M	31	Han Chinese people	Psoriasis vulgaris	18.5	9.2	√				√
27	M	48	Han Chinese people	Psoriasis vulgaris	20.8	7.1	√				√
28	F	35	Han Chinese people	Psoriasis vulgaris	22.7	6.3	√				√
29	F	21	Han Chinese people	Psoriasis vulgaris	15.4	9.7	√	√			√
30	M	61	Han Chinese people	Psoriasis vulgaris	28.1	15.5	√				√
31	M	28	Han Chinese people	Psoriasis vulgaris	21.2	8.9	√				√
32	F	26	Han Chinese people	Psoriasis vulgaris	19.8	6.7	√				√
33	F	17	Han Chinese people	Psoriasis vulgaris	23.3	7.3	√				√
34	F	44	Han Chinese people	Psoriasis vulgaris	17.1	11.1	√	√			√
35	F	24	Han Chinese people	Psoriasis vulgaris	23.2	11.2	√				√
36	F	29	Han Chinese people	Psoriasis vulgaris	23.7	13.9	√				√
37	M	50	Han Chinese people	Psoriasis vulgaris	22.6	8.7	√				√
38	F	50	Han Chinese people	Psoriasis vulgaris	22.4	6.1	√	√			√
39	F	20	Han Chinese people	Psoriasis vulgaris	15.2	14.2	√				√
40	F	36	Han Chinese people	Psoriasis vulgaris	17.8	13.2	√				√
41	F	32	Han Chinese people	Psoriasis vulgaris	24	13.5	√	√			√
42	F	59	Han Chinese people	Psoriasis vulgaris	18.7	10.1	√				√
43	M	39	Han Chinese people	Psoriasis vulgaris	18.7	10.2	√	√			√
44	M	42	Han Chinese people	Psoriasis vulgaris	22.1	15.6	√	√			√
45	M	38	Han Chinese people	Psoriasis vulgaris	18.4	13.1	√				√
46	M	29	Han Chinese people	Psoriasis vulgaris	20.9	9.8	√				√
47	M	31	Han Chinese people	Psoriasis vulgaris	16.7	11.4	√				√
48	F	64	Han Chinese people	Psoriasis vulgaris	22.5	7.7	√				√
49	F	65	Han Chinese people	Psoriasis vulgaris	22.9	13.3	√				√
50	F	50	Han Chinese people	Psoriasis vulgaris	19.5	11.6	√				√
51	M	49	Han Chinese people	Psoriasis vulgaris	15.5	10.4	√				√
52	M	37	Han Chinese people	Psoriasis vulgaris	17.6	10.6	√				√
53	M	36	Han Chinese people	Psoriasis vulgaris	17	6.2	√				√
54	F	15	Han Chinese people	Psoriasis vulgaris	19.1	9.9	√				√
55	M	26	Han Chinese people	Psoriasis vulgaris	21.6	11.2	√				√
56	F	35	Han Chinese people	Psoriasis vulgaris	19.9	NA	√	√			√
57	M	49	Han Chinese people	Psoriasis vulgaris	14.4	NA	√				√
58	F	49	Han Chinese people	Psoriasis vulgaris	9.6	NA	√				√
59	M	37	Han Chinese people	Psoriasis vulgaris	18.5	NA	√				√
60	F	28	Han Chinese people	Psoriasis vulgaris	19	NA	√				√
61	F	41	Han Chinese people	Psoriasis vulgaris	9.1	NA	√				√
62	M	30	Han Chinese people	Psoriasis vulgaris	16.4	NA	√	√			√
63	M	42	Han Chinese people	Psoriasis vulgaris	17.3	NA	√				√
64	M	47	Han Chinese people	Psoriasis vulgaris	13.1	NA	√				√
65	M	39	Han Chinese people	Psoriasis vulgaris	19.6	NA	√				√
66	F	33	Han Chinese people	Psoriasis vulgaris	6.7	NA	√				√
67	F	36	Han Chinese people	Psoriasis vulgaris	10.9	NA	√				√
68	M	20	Han Chinese people	Psoriasis vulgaris	16.2	NA	√	√			√
69	F	24	Han Chinese people	Psoriasis vulgaris	11.9	NA	√				√
70	M	23	Han Chinese people	Psoriasis vulgaris	15.8	NA	√	√			√
71	M	27	Han Chinese people	Psoriasis vulgaris	13	NA	√	√			√
72	F	40	Han Chinese people	Psoriasis vulgaris	12.1	NA	√				√
73	M	22	Han Chinese people	Psoriasis vulgaris	13.3	NA	√				√
74	M	46	Han Chinese people	Psoriasis vulgaris	17	NA	√				√
75	F	48	Han Chinese people	Psoriasis vulgaris	19.5	NA	√	√			√
76	M	30	Han Chinese people	Psoriasis vulgaris	7	NA	√				√
77	F	21	Han Chinese people	Psoriasis vulgaris	19.6	NA	√				√
78	M	35	Han Chinese people	Psoriasis vulgaris	8.2	NA	√				√
79	F	41	Han Chinese people	Psoriasis vulgaris	17.6	NA	√				√
80	M	34	Han Chinese people	Psoriasis vulgaris	16.6	NA	√	√			√
81	M	15	Han Chinese people	Psoriasis vulgaris	11.6	NA	√				√
82	F	46	Han Chinese people	Psoriasis vulgaris	17.1	NA	√				√
83	M	26	Han Chinese people	Psoriasis vulgaris	14.7	NA	√				√
84	F	33	Han Chinese people	Psoriasis vulgaris	10.5	NA	√				√
85	F	23	Han Chinese people	Psoriasis vulgaris	18	NA	√	√			√
86	M	37	Han Chinese people	Psoriasis vulgaris	20.9	NA	√	√			√
87	M	31	Han Chinese people	Psoriasis vulgaris	12.9	NA	√				√
88	F	20	Han Chinese people	Psoriasis vulgaris	8.9	NA	√				√
89	M	26	Han Chinese people	Psoriasis vulgaris	17.5	NA	√				√
90	M	51	Han Chinese people	Psoriasis vulgaris	18.2	NA	√				√
91	F	47	Han Chinese people	Psoriasis vulgaris	5.9	NA	√				√
92	M	41	Han Chinese people	Psoriasis vulgaris	12.3	NA	√	√			√
93	M	22	Han Chinese people	Psoriasis vulgaris	14.6	NA	√	√			√
94	M	50	Han Chinese people	Psoriasis vulgaris	19.2	NA	√				√
95	F	26	Han Chinese people	Psoriasis vulgaris	11.2	NA	√				√
96	M	31	Han Chinese people	Psoriasis vulgaris	20	NA	√	√			√
97	M	48	Han Chinese people	Psoriasis vulgaris	14.3	NA	√				√
98	F	17	Han Chinese people	Psoriasis vulgaris	15.3	NA	√				√
99	M	38	Han Chinese people	Psoriasis vulgaris	5.3	NA	√				√
100	M	56	Han Chinese people	Psoriasis vulgaris	15.2	NA	√	√			√
101	M	37	Han Chinese people	Psoriasis vulgaris	24.5	NA	√				√
102	F	49	Han Chinese people	Psoriasis vulgaris	14.8	NA	√				√
103	M	20	Han Chinese people	Psoriasis vulgaris	15.5	NA	√				√
104	M	21	Han Chinese people	Psoriasis vulgaris	5	NA	√				√
105	F	50	Han Chinese people	Psoriasis vulgaris	13.8	NA	√	√			√
106	F	46	Han Chinese people	Psoriasis vulgaris	18.4	NA	√	√			√
107	M	53	Han Chinese people	Psoriasis vulgaris	10	NA	√				√
108	M	43	Han Chinese people	Psoriasis vulgaris	16.3	NA	√	√			√
109	M	47	Han Chinese people	Psoriasis vulgaris	10.3	NA	√				√
110	M	50	Han Chinese people	Psoriasis vulgaris	9.7	NA	√				√
111	M	15	Han Chinese people	Psoriasis vulgaris	13.5	NA	√	√			√
112	M	40	Han Chinese people	Psoriasis vulgaris	22	NA	√				√
113	M	42	Han Chinese people	Psoriasis vulgaris	12.6	NA	√	√			√
114	M	48	Han Chinese people	Psoriasis vulgaris	16.7	NA	√	√			√
115	M	17	Han Chinese people	Psoriasis vulgaris	13.4	NA	√	√			√
116	M	52	Han Chinese people	Psoriasis vulgaris	13.6	NA	√				√
117	F	16	Han Chinese people	Psoriasis vulgaris	16.9	NA	√				√
118	M	26	Han Chinese people	Psoriasis vulgaris	14.7	NA	√				√
119	F	42	Han Chinese people	Psoriasis vulgaris	19.1	NA	√	√			√
120	F	54	Han Chinese people	Psoriasis vulgaris	18.7	NA	√				√
121	M	48	Han Chinese people	Psoriasis vulgaris	24.1	NA	√				√
122	M	47	Han Chinese people	Psoriasis vulgaris	27.8	NA	√	√			√
123	M	24	Han Chinese people	Psoriasis vulgaris	16.8	NA	√	√			√
124	M	46	Han Chinese people	Psoriasis vulgaris	20.7	NA	√				√
125	F	20	Han Chinese people	Psoriasis vulgaris	11.1	NA	√	√			√
126	M	30	Han Chinese people	Normal	NA	NA	√		√
127	M	45	Han Chinese people	Normal	NA	NA	√		√
128	M	38	Han Chinese people	Normal	NA	NA	√		√
129	M	35	Han Chinese people	Normal	NA	NA	√		√
130	F	28	Han Chinese people	Normal	NA	NA	√		√
131	M	53	Han Chinese people	Normal	NA	NA	√			√
132	M	28	Han Chinese people	Normal	NA	NA	√			√
133	M	50	Han Chinese people	Normal	NA	NA	√			√
134	M	23	Han Chinese people	Normal	NA	NA	√			√
135	F	26	Han Chinese people	Normal	NA	NA	√			√
136	F	27	Han Chinese people	Normal	NA	NA	√			√
137	F	29	Han Chinese people	Normal	NA	NA	√			√
138	M	24	Han Chinese people	Normal	NA	NA	√			√
139	F	21	Han Chinese people	Normal	NA	NA	√			√
140	M	35	Han Chinese people	Normal	NA	NA	√			√
141	M	31	Han Chinese people	Normal	NA	NA	√			√
142	M	49	Han Chinese people	Normal	NA	NA	√			√
143	M	46	Han Chinese people	Normal	NA	NA	√			√
144	M	33	Han Chinese people	Normal	NA	NA	√			√
145	M	48	Han Chinese people	Normal	NA	NA	√			√
146	M	41	Han Chinese people	Normal	NA	NA	√			√
147	M	51	Han Chinese people	Normal	NA	NA	√			√
148	F	39	Han Chinese people	Normal	NA	NA	√			√
149	F	55	Han Chinese people	Normal	NA	NA	√			√
150	M	22	Han Chinese people	Normal	NA	NA	√			√
151	M	54	Han Chinese people	Normal	NA	NA	√				√
152	M	22	Han Chinese people	Normal	NA	NA	√	√			√
153	M	51	Han Chinese people	Normal	NA	NA	√				√
154	M	60	Han Chinese people	Normal	NA	NA	√				√
155	M	49	Han Chinese people	Normal	NA	NA	√	√			√
156	F	29	Han Chinese people	Normal	NA	NA	√	√			√
157	M	30	Han Chinese people	Normal	NA	NA	√	√			√
158	M	45	Han Chinese people	Normal	NA	NA	√				√
159	M	32	Han Chinese people	Normal	NA	NA	√	√			√
160	M	37	Han Chinese people	Normal	NA	NA	√				√
161	M	29	Han Chinese people	Normal	NA	NA	√	√			√
162	M	38	Han Chinese people	Normal	NA	NA	√	√			√
163	F	49	Han Chinese people	Normal	NA	NA	√				√
164	M	42	Han Chinese people	Normal	NA	NA	√				√
165	F	57	Han Chinese people	Normal	NA	NA	√	√			√
166	M	32	Han Chinese people	Normal	NA	NA	√				√
167	M	45	Han Chinese people	Normal	NA	NA	√				√
168	M	43	Han Chinese people	Normal	NA	NA	√				√
169	M	49	Han Chinese people	Normal	NA	NA	√				√
170	F	25	Han Chinese people	Normal	NA	NA	√	√			√
171	F	25	Han Chinese people	Normal	NA	NA	√	√			√
172	M	27	Han Chinese people	Normal	NA	NA	√				√
173	F	49	Han Chinese people	Normal	NA	NA	√				√
174	M	48	Han Chinese people	Normal	NA	NA	√				√
175	M	39	Han Chinese people	Normal	NA	NA	√				√
176	M	57	Han Chinese people	Normal	NA	NA	√				√
177	F	23	Han Chinese people	Normal	NA	NA	√	√			√
178	M	60	Han Chinese people	Normal	NA	NA	√				√
179	M	60	Han Chinese people	Normal	NA	NA	√				√
180	M	33	Han Chinese people	Normal	NA	NA	√	√			√
181	F	28	Han Chinese people	Normal	NA	NA	√				√
182	F	54	Han Chinese people	Normal	NA	NA	√				√
183	M	24	Han Chinese people	Normal	NA	NA	√	√			√
184	F	46	Han Chinese people	Normal	NA	NA	√				√
185	F	34	Han Chinese people	Normal	NA	NA	√				√
186	M	51	Han Chinese people	Normal	NA	NA	√				√
187	F	29	Han Chinese people	Normal	NA	NA	√	√			√
188	M	58	Han Chinese people	Normal	NA	NA	√	√			√
189	M	59	Han Chinese people	Normal	NA	NA	√				√
190	M	46	Han Chinese people	Normal	NA	NA	√	√			√
191	M	33	Han Chinese people	Normal	NA	NA	√				√
192	M	34	Han Chinese people	Normal	NA	NA	√				√
193	F	18	Han Chinese people	Normal	NA	NA	√	√			√
194	M	29	Han Chinese people	Normal	NA	NA	√				√
195	M	46	Han Chinese people	Normal	NA	NA	√				√
196	F	53	Han Chinese people	Normal	NA	NA	√				√
197	F	38	Han Chinese people	Normal	NA	NA	√	√			√
198	M	45	Han Chinese people	Normal	NA	NA	√	√			√
199	F	34	Han Chinese people	Normal	NA	NA	√	√			√
200	F	43	Han Chinese people	Normal	NA	NA	√				√
PASI: Psoriasis area and severity index; PBMC: Peripheral blood mononuclear cell.
