# Supplementary material for: hsa_circ_0056856 in the serum serves as a potential novel biomarker for disease activity in psoriasis
Source: Chin Med J (Engl). 2022 Aug 10;135(14):1759–61. doi: 10.1097/CM9.0000000000002166 (PMC9509088; doi:10.1097/CM9.0000000000002166)
Supplement: Supplemental Digital Content [file cm9-135-1759-s003.xls]

## Sheet: Sheet1
Supplementary Table 2: Differentially expressed circRNAs in psoriasis patients compared with heathy controls.
circRNA	P-value	FDR	FC (abs)	Regulation	probeID	Alias	Source	Chrom	Strand	txStart	txEnd	circRNA_type	Best_transcript	Gene symbol	Sequence	Group-PS (raw)	Group-Ctrl (raw)	Group-PS (normalized)	Group-Ctrl (normalized)	[PS-1, PS] (raw)	[PS-2, PS] (raw)	[PS-3, PS] (raw)	[PS-4, PS] (raw)	[PS-5, PS] (raw)	[Ctrl-1, Ctrl] (raw)	[Ctrl-2, Ctrl] (raw)	[Ctrl-3, Ctrl] (raw)	[Ctrl-4, Ctrl] (raw)	[Ctrl-5, Ctrl] (raw)	[PS-1, PS] (normalized)	[PS-2, PS] (normalized)	[PS-3, PS] (normalized)	[PS-4, PS] (normalized)	[PS-5, PS] (normalized)	[Ctrl-1, Ctrl] (normalized)	[Ctrl-2, Ctrl] (normalized)	[Ctrl-3, Ctrl] (normalized)	[Ctrl-4, Ctrl] (normalized)	[Ctrl-5, Ctrl] (normalized)	MRE1	MRE2	MRE3	MRE4	MRE5
hsa_circRNA_102838	0.00778583	0.236607	3.79852	Up	ASCRP3007900	hsa_circ_0056856	circBase	chr2	-	160980301	160983112	Exonic	NM_000888	ITGB6	GACCATCAGTGAAGAAGAAGGTAACGGCGACTGTGACTGTGGTGAATGTGTGTGCAGGAG	2501.8	962.5	11.3526	9.42713	2191	4031	2649	583	3055	396	362	2232	1119.5	703	11.6299	11.6539	11.1529	10.4635	11.8627	8.53563	8.31526	10.9662	9.97599	9.3426	hsa-miR-1301-3p	hsa-miR-140-3p	hsa-miR-93-3p	hsa-miR-19b-3p	hsa-miR-187-5p
hsa_circRNA_405781	0.00664556	0.236607	3.64818	Up	ASCRP3007295	chr19:39328342ï39329036	25070500	chr19	-	39328342	39329036	Intronic	ENST00000221419	HNRNPL	GAAAACTTCAAGTACTGAGTCATGCAGGGCCTGGTCTGCTTGAATCCTGTGTGTGTGCCG	2601.8	1102.2	11.4621	9.59492	2283	3771	3192	765	2998	475.5	415	2625.5	1287	708	11.6871	11.5328	11.3787	10.8814	11.8305	8.80964	8.47331	11.1752	10.1575	9.35895	hsa-miR-452-5p	hsa-miR-6895-5p	hsa-miR-6799-3p	hsa-miR-3918	hsa-miR-3173-5p
hsa_circRNA_089763	0.0140843	0.254547	3.59691	Up	ASCRP3012480	hsa_circ_0089763	circBase	chrM	-	8366	14149	Exonic	uc022bqt.1	JA760600	TGGGCCATACGGTAGTATTTAGTTGGGGCATTTATGTGATTAGGAGTAGGGTTAGGATGA	866.7	178.8	9.28968	7.44292	136.5	2689	871.5	315	321.5	174	278	182	114	146	7.56979	11.0205	9.6064	9.52289	8.72884	7.52201	7.98584	7.44221	6.95898	7.30553	hsa-miR-6803-3p	hsa-miR-6856-3p	hsa-miR-7111-3p	hsa-miR-454-5p	hsa-miR-670-3p
hsa_circRNA_023461	0.0041353	0.217615	3.51005	Up	ASCRP3010264	hsa_circ_0023461	circBase	chr11	-	72406762	72423384	Exonic	NM_015242	ARAP1	GTGGTGGAAGACCTCATTAACCACTATGTGGTGGTGTTTAGTTGGCGGATGGCATACCAG	497.3	122.4	8.7894	6.97791	535	1139	467	85	260.5	86	72	194	150	110	9.51429	9.79637	8.736	7.46593	8.43443	6.68262	6.45075	7.5226	7.2746	6.95898	hsa-miR-6720-5p	hsa-miR-4512	hsa-miR-6836-5p	hsa-miR-766-3p	hsa-miR-3918
hsa_circRNA_406237	0.00431967	0.217615	3.42136	Up	ASCRP3002278	hsa_circ_0122599	25070500	chr3	+	16336362	16345099	Exonic	uc003cax.3	OXNAD1	AGGCAGAAAAAATAAAGAGGGTTGATTTCTTTATTCCAGGAGTCTCTGTGGTTGGTGGGT	406.6	88.4	8.44282	6.66825	442	946	407	65	173	72	71	117	97	85	9.22415	9.4721	8.54355	7.04295	7.93134	6.50958	6.43606	6.93028	6.79567	6.66967	hsa-miR-6868-3p	hsa-miR-6739-3p	hsa-miR-4639-3p	hsa-miR-632	hsa-miR-6886-5p
hsa_circRNA_104484	0.008556	0.236607	3.34998	Up	ASCRP3011056	hsa_circ_0082326	circBase	chr7	-	129665997	129679387	Exonic	NM_016478	ZC3HC1	TATTCTCTCTGTGTGTGGCTGGGCGTGTAGATAAGCAACGATGTGCTGAGCTGAAGAAAG	1560	620.2	10.6525	8.90834	1389.5	2155	1512	345	2398.5	311	269	1307	731	483	10.9544	10.7222	10.3767	9.67253	11.5366	8.23561	7.94992	10.1669	9.35994	8.82933	hsa-miR-34b-5p	hsa-miR-508-3p	hsa-miR-378a-3p	hsa-miR-378d	hsa-miR-30c-2-3p
hsa_circRNA_092523	0.0117892	0.24558	3.31878	Up	ASCRP3002172	hsa_circ_0001255	circBase	chr22	+	50618381	50618469	Sense overlapping	NM_052839	PANX2	AGCTTGAGTGGGAGTGTGTGAGCGTGAGCGAGCGGGTGTGTATGTACGAGTGTGCACGTG	3106.5	1294.3	11.6189	9.8882	3043	5859.5	3395	666	2569	515	538	2761	1599.5	1058	12.1307	12.1542	11.4962	10.6474	11.6659	8.93428	8.86108	11.2699	10.4384	9.93734	hsa-miR-2276-5p	hsa-miR-6865-3p	hsa-miR-7112-3p	hsa-miR-593-5p	hsa-miR-6767-3p
hsa_circRNA_023016	0.00743901	0.236607	3.30228	Up	ASCRP3013015	hsa_circ_0023016	circBase	chr11	+	66413497	66413944	Exonic	NM_002896	RBM4	TTCCGGTGAAATAAATGGTTTTTCAACTTAGGGTAGTGGGATGTGTGTGGGCTGAAATTC	5803.4	2585.7	12.6254	10.9019	6487	9159.5	5948	1546	5876.5	1190.5	1143	5496	3152.5	1946.5	13.2039	12.8074	12.3963	11.9583	12.7608	10.0688	9.90278	12.2393	11.4732	10.8253	hsa-miR-3916	hsa-miR-765	hsa-miR-650	hsa-miR-6510-5p	hsa-miR-7106-5p
hsa_circRNA_055440	0.00306286	0.217615	3.24138	Up	ASCRP3006072	hsa_circ_0055440	circBase	chr2	+	85846342	85848702	Exonic	NM_006590	USP39	CTCACACATCAATGCTTATGCCTGTCTGGTGTGTGGCAAGTACTTTCAAGCAAAGAATGG	593.8	223.6	9.33155	7.63494	561	737	483	210	978	124	117	433	264	180	9.58493	9.13564	8.78212	8.8857	10.2694	7.12025	6.93057	8.58882	7.99091	7.54417	hsa-miR-4268	hsa-miR-4510	hsa-miR-7112-5p	hsa-miR-6867-5p	hsa-miR-6818-5p
hsa_circRNA_004561	0.00710934	0.236607	3.23017	Up	ASCRP3000112	hsa_circ_0004561	circBase	chr8	-	93929156	93941802	Intronic	ENST00000517540	TRIQK	AAACAAATTGGCAGTATAAATTTAATGTGTTGTTTTCAAGTGTGTCATGTGTCCAGATGC	708.1	267.9	9.48633	7.79472	566	1048.5	804	152	970	139	102	571	310.5	217	9.59722	9.64067	9.49031	8.45301	10.2504	7.2477	6.80972	8.95307	8.17879	7.78431	hsa-miR-8065	hsa-miR-3145-3p	hsa-miR-6832-5p	hsa-miR-548ar-5p	hsa-miR-3916
hsa_circRNA_001654	0.0102446	0.239584	3.20134	Up	ASCRP3009369	hsa_circ_0001605	circBase	chr6	+	42903447	42905047	Intronic	ENST00000372836	CNPY3	GGAAGGTCAGGCCTGCATGTATCTTAGTGTGTCTGCTGGTGTGAGTGTGATTTGAAGATG	5230.9	2286.1	12.4125	10.7338	4961	9031.5	5574	1243	5345	1114.5	945	4835	2766	1770	12.785	12.7758	12.2255	11.621	12.6551	9.96242	9.61489	12.1157	11.2861	10.6898	hsa-miR-665	hsa-miR-129-5p	hsa-miR-539-3p	hsa-miR-520a-5p	hsa-miR-30b-3p
hsa_circRNA_000881	0.0112428	0.241669	3.11664	Up	ASCRP3010445	hsa_circ_0000788	circBase	chr17	+	55372279	55372525	Intronic	ENST00000284073	MSI2	GTTTAGCTTCTGATGATGGATGGGCCTAGTTTGCCTTTGAGTGTGTGTCTGTTTGGGGAG	5208.5	2398.8	12.4033	10.7633	4900	8522	6625	1228.5	4767	1128.5	970.5	5234	2885	1776	12.7515	12.6246	12.5247	11.5831	12.5326	9.96947	9.65931	12.1643	11.3282	10.6951	hsa-miR-557	hsa-miR-423-3p	hsa-miR-323a-5p	hsa-miR-541-3p	hsa-miR-105-5p
hsa_circRNA_405814	0.00930435	0.239584	3.0923	Up	ASCRP3002845	hsa_circ_0109937	25070500	chr19	+	57088080	57089646	Intronic	ENST00000594953	ZNF470	ATCCTTGATTTGTCATCAGAGATGTCATACTGACTTGGAGTGTGTGTGGGTGACCAAATC	11461.2	5766.2	13.7031	12.0745	10892	17369	13087	4346	11612	2808	2495.5	12544.5	7058	3925	13.9526	13.6666	13.4096	13.431	14.056	11.198	11.0716	13.4837	12.7337	11.8853	hsa-miR-4262	hsa-miR-181c-5p	hsa-miR-181b-5p	hsa-miR-181a-5p	hsa-miR-181d-5p
hsa_circRNA_405443	0.0303435	0.286213	3.06513	Up	ASCRP3010200	chr16:15794592ï15794782	25070500	chr16	+	15794592	15794782	Intronic	ENST00000342673	NDE1	GTGCTTTGTGGTGTACTGAAATCATGTCTAAGAACAGAGAACTTAACACCACCGTGCCTG	283.6	48.9	7.69954	6.0836	305.5	713	301.5	37	61	36	33	68	52.5	55	8.68901	9.08378	8.16102	5.97461	6.58931	5.85037	5.78902	6.37584	6.18976	6.213	hsa-miR-7109-5p	hsa-miR-6780b-5p	hsa-miR-548k	hsa-miR-6761-5p	hsa-miR-4653-5p
hsa_circRNA_025522	0.00883125	0.236607	3.0584	Up	ASCRP3008066	hsa_circ_0025522	circBase	chr12	-	15094949	15102819	Exonic	NM_001175	ARHGDIB	GAGAACAAGAATAAAACAATAACTGTGTGTGTTCTGGCTGAGATCCGAAAGCCCCCAATG	912.1	401.4	9.90737	8.2946	712	1353.5	1086	240	1169	170	174	889	460	314	9.94859	10.0395	9.89264	9.11664	10.5395	7.49007	7.41775	9.6198	8.71514	8.23022	hsa-miR-6797-5p	hsa-miR-6766-5p	hsa-miR-1249-5p	hsa-miR-6808-5p	hsa-miR-6756-5p
hsa_circRNA_005008	0.00216746	0.217615	3.04073	Up	ASCRP3009307	hsa_circ_0005008	circBase	chr16	+	51680350	51680428	Sense overlapping	ENST00000403195	HNRNPA1P48	GCTTTGGTGGCAGCCGTGGTGGTGGTTTCGGTGGGAATGACAACTTCGGTCGTGGAGGAA	1029.1	391.5	10.0268	8.42234	971	2007	829.5	251	1087	326	257	650	438	286.5	10.4428	10.5906	9.5389	9.14056	10.4209	8.28941	7.89164	9.13618	8.65361	8.14087	hsa-miR-4691-5p	hsa-miR-6792-3p	hsa-miR-181a-2-3p	hsa-miR-653-3p	hsa-miR-4717-5p
hsa_circRNA_001459	0.0110045	0.240099	3.03446	Up	ASCRP3010290	hsa_circ_0000301	circBase	chr11	-	47379617	47379952	Intronic	ENST00000227163	SPI1	GTGTGAGCATGTATGTGTATATGTGAGCAGCTGTGCACGTATGATGTCAGTGGGTGTCAG	1072.2	425.8	10.0149	8.41344	765	2232	1268	218	878	191	188	886	507	357	10.0644	10.7986	10.1153	9.00592	10.0902	7.62208	7.50732	9.61292	8.85638	8.46851	hsa-miR-377-3p	hsa-miR-342-3p	hsa-miR-362-3p	hsa-miR-329-3p	hsa-miR-767-3p
hsa_circRNA_104310	0.0237405	0.274652	3.01244	Up	ASCRP3011719	hsa_circ_0079385	circBase	chr7	+	6624646	6624891	Exonic	NM_018106	ZDHHC4	TCTTTCTTATTCAGGTGTGTGTAACTGGTGTGTGCACCGTTTCGACCATCACTGTGTTTG	2004.2	896.1	10.9322	9.34124	1894	3485	2390	337	1915	378	354	2027	1063	658.5	11.4513	11.4095	11.0234	9.62035	11.1563	8.48518	8.29137	10.7949	9.88301	9.25175	hsa-miR-499a-3p	hsa-miR-1271-3p	hsa-miR-216a-3p	hsa-miR-197-3p	hsa-miR-489-3p
hsa_circRNA_002554	0.00744784	0.236607	2.99738	Up	ASCRP3000179	hsa_circ_0002554	circBase	chr3	-	53908237	53910107	Exonic	NM_022899	ACTR8	AAAGAAACTTTTTGTCATTTAGATCAGGGATTGTGGTCCATCAGGAGTCTGTGTGTGCCA	671.7	275.6	9.43838	7.85467	598	932.5	720	157	951	146	120.5	573.5	318	220	9.67342	9.45672	9.32557	8.51865	10.2175	7.32325	6.96072	8.96003	8.22902	7.80034	hsa-miR-3185	hsa-miR-5689	hsa-miR-587	hsa-miR-139-5p	hsa-miR-6750-5p
hsa_circRNA_104193	0.00286965	0.217615	2.9928	Up	ASCRP3013327	hsa_circ_0077930	circBase	chr6	-	135748304	135778851	Exonic	NM_017651	AHI1	TTTACGATTTCCATGTTGCAGATAATAATGAAGATGTTGATGGTGATGGTGTTCATGAAA	6691.7	2980.4	12.8151	11.2336	5907	12778	5712	2271	6790.5	1867	1741	5862	3115	2317	13.047	13.2968	12.3171	12.4763	12.9384	10.6507	10.5843	12.3758	11.4513	11.1061	hsa-miR-335-3p	hsa-miR-587	hsa-miR-1185-2-3p	hsa-miR-105-5p	hsa-miR-1185-1-3p
hsa_circRNA_002086	0.00775063	0.236607	2.96462	Up	ASCRP3006839	hsa_circ_0001693	circBase	chr7	-	30590251	30601744	Exonic	uc003tbd.3	LOC401320	CTGTGTTCTATCCACAGTTTTCCTAAAATTCCCTTTTCCACTGGTGTGTGGTGCAAGATG	3376.6	1645.2	11.8627	10.2948	3545.5	5216	3438.5	1026	3657	842.5	723	3242	2075	1343.5	12.3685	11.9905	11.5225	11.3666	12.0653	9.59263	9.27388	11.4985	10.8327	10.2765	hsa-miR-153-5p	hsa-miR-185-3p	hsa-miR-199a-5p	hsa-miR-627-3p	hsa-miR-485-5p
hsa_circRNA_102445	0.0195801	0.263964	2.93757	Up	ASCRP3000051	hsa_circ_0004552	circBase	chr19	+	11015626	11019883	Exonic	NM_199141	CARM1	AAAACCACACCGACTTCAAGGACAAGATGAAGATGTGTGTGTCTTTAAGTGCTCAGTGTC	1172.6	559.6	10.2375	8.68288	1064.5	1821	1576.5	256	1145	245	198	1308	682	365	10.5629	10.4777	10.4339	9.20088	10.5121	7.94497	7.56431	10.1686	9.24439	8.49211	hsa-miR-644a	hsa-miR-572	hsa-miR-19b-2-5p	hsa-miR-19b-1-5p	hsa-miR-548a-3p
hsa_circRNA_101213	0.00366749	0.217615	2.93491	Up	ASCRP3011877	hsa_circ_0029426	circBase	chr12	+	131357380	131357465	Exonic	NM_006325	RAN	TGACTGGTGAATTTGAGAAGAAGTATGTAGCTTGTATTGGTTGGTGATGGTGGTACTGGA	7617.3	3615.1	13.0688	11.5155	7239	13883.5	6285.5	2570.5	8108	2393.5	2159	6806	4144	2573	13.3741	13.4519	12.465	12.6788	13.3741	10.9984	10.8541	12.6054	11.8685	11.251	hsa-miR-431-3p	hsa-miR-493-3p	hsa-miR-372-5p
hsa_circRNA_001490	0.0209175	0.268029	2.92608	Up	ASCRP3003019	hsa_circ_0001490	circBase	chr5	+	61653517	61657356	Exonic	NM_004520	KIF2A	ATGCATTAGCAGATTGATGAACATAGGATATGTGTGTGTGTAAGAAAACGACCACTCAAT	6892.6	3647.6	12.84	11.2911	5420.5	10888	9866	2068	6220.5	1661.5	1255	8685.5	4496	2140	12.9138	13.036	13.0786	12.3386	12.8332	10.5141	10.0395	12.9384	11.9956	10.9678	hsa-miR-659-3p	hsa-miR-5002-5p	hsa-miR-203b-5p	hsa-miR-4460	hsa-miR-6718-5p
hsa_circRNA_104121	0.00113418	0.217615	2.9151	Up	ASCRP3011510	hsa_circ_0076767	circBase	chr6	-	52380803	52381535	Exonic	NM_012288	TRAM2	TCGTCTTTCATTTCACCTCGGTGATTTGGTGCTTCTACGTGGTGGTGACGACAGTGAGAC	512.1	188.1	9.03248	7.48893	502	1124	406.5	162.5	365.5	159	127.5	324	188	142	9.42153	9.76893	8.53958	8.52457	8.90779	7.40579	7.0465	8.17879	7.56469	7.24889	hsa-miR-203a-3p	hsa-miR-758-3p	hsa-miR-143-3p	hsa-miR-185-5p	hsa-miR-576-3p
hsa_circRNA_000542	0.00897462	0.236607	2.87883	Up	ASCRP3000018	hsa_circ_0000542	circBase	chr14	+	58785259	58796887	Exonic	NM_002892	ARID4A	AAAAAGACAGAAGAAGAGGTGTGTTTGATGATGGTGATGAGCGAACATTGAGACGTACCT	1611.3	737.3	10.6858	9.16036	1581	3302	1569	411	1193.5	363	410	1583	755.5	575	11.1824	11.3191	10.4275	9.93734	10.5629	8.43506	8.46042	10.4182	9.41405	9.07412	hsa-miR-335-3p	hsa-miR-6515-3p	hsa-miR-4778-3p	hsa-miR-450b-5p	hsa-miR-6809-3p
hsa_circRNA_000911	0.00794837	0.236607	2.86019	Up	ASCRP3013573	hsa_circ_0001184	circBase	chr21	+	34797903	34797990	Intronic	ENST00000290219	IFNGR2	TTTTGTCACTAGCAGTCAATCCACAAACATCACTATGGCTGGTGAACGTGTGTGCTGGTG	374	147	8.60547	7.08936	377	504	429	87	473	70	67	321	155	122	8.98573	8.59352	8.61283	7.56431	9.27097	6.46307	6.40088	8.1556	7.32168	7.10557	hsa-miR-449c-3p	hsa-miR-520g-3p	hsa-miR-520h	hsa-miR-93-5p	hsa-miR-526b-3p
hsa_circRNA_001405	0.0125066	0.24806	2.85681	Up	ASCRP3010488	hsa_circ_0001167	circBase	chr20	-	47316514	47316617	Intronic	ENST00000371941	PREX1	GTTTGGGAGGTGAATGGATGGTAGATGGAGGCAGGTGCATGTGTGATGGGAAGTGTGGTG	1822.6	807.2	10.8157	9.30127	1848.5	3522	1982.5	372	1388	418	413	1611.5	901	692.5	11.4095	11.4277	10.7578	9.74825	10.7352	8.61301	8.47167	10.4384	9.66458	9.31869	hsa-miR-197-3p	hsa-miR-150-5p	hsa-miR-361-3p	hsa-miR-191-3p	hsa-miR-766-3p
hsa_circRNA_406698	0.0300775	0.286213	2.83042	Up	ASCRP3007536	chr5:151306734ï151327356	25070500	chr5	+	151306734	151327356	Intergenic			GAAGAATCTCATCTTGTATAAAGACAGACCAAGGGGTGCTGAGTGTGTGTTGCTGTTCAT	4070.8	1969.2	11.9823	10.4813	4471	7055	5001	778	3049	821	800	4422	2375	1428	12.6664	12.4174	12.0764	10.8983	11.853	9.55309	9.41299	11.9905	11.0761	10.3736	hsa-miR-3916	hsa-miR-6873-5p	hsa-miR-4644	hsa-miR-5584-5p	hsa-miR-1183
hsa_circRNA_400027	0.0131293	0.25093	2.82985	Up	ASCRP3008204	hsa_circ_0092367	circBase	chr15	+	25325262	25326442	Intronic	uc001yxh.1	SNURF-SNRPN	GAGATTGTGTGTGGATCGATGCATTTGCAGAAACAAAGATTGTGTGTGGATCGATGATGA	1173.6	550.1	10.2344	8.73364	1043	2028	1361	272	1164	245	240	1187	640	438.5	10.5234	10.6028	10.2008	9.31121	10.5336	7.95167	7.80595	10.0192	9.16522	8.72618	hsa-miR-324-5p	hsa-miR-561-5p	hsa-miR-671-5p	hsa-miR-613	hsa-miR-422a
hsa_circRNA_101491	0.00976227	0.239584	2.77784	Up	ASCRP3011969	hsa_circ_0034762	circBase	chr15	+	42103080	42105299	Exonic	NM_014994	MAPKBP1	TGATCGAAGGCTTTTGGACAAGTGGGTGGAGCTGAGGGTGTGTGGTTGTGTTGTTCAATC	10676.9	5515.4	13.5421	12.0682	11899.5	17371.5	11776	3130	9207.5	2990	2631.5	10774.5	6818	4363	14.056	13.6737	13.2784	13.036	13.6666	11.3021	11.1377	13.2658	12.6246	12.0107	hsa-miR-17-3p	hsa-miR-125b-5p	hsa-miR-125a-5p	hsa-miR-584-5p	hsa-miR-562
hsa_circRNA_400101	0.0113916	0.241669	2.76937	Up	ASCRP3008289	hsa_circ_0092328	circBase	chr9	+	136216037	136216257	Intronic	ENST00000315731	RPL7A	GAGGAAAAGCATCGTGCTCTTTGTTCTCAGGTGTTTGTGTGCAGATATGATACATGCTTC	739.1	274.3	9.40841	7.93886	649	1549.5	855.5	118.5	523	167	179.5	490	318	217	9.82645	10.2235	9.58039	8.01252	9.3992	7.47683	7.45148	8.75817	8.22348	7.78431	hsa-miR-18b-5p	hsa-miR-18a-5p	hsa-miR-452-3p	hsa-miR-639	hsa-miR-670-3p
hsa_circRNA_402803	0.0323235	0.287807	2.73463	Up	ASCRP3002010	hsa_circ_0123337	25242744	chr3	+	23997527	24001306	Exonic	NM_005126	NR1D2	AGCAATGTCGCTTCAAAAAGTGTCTGTCTGTTGGAATGTCAAGAGATGAATTTAGTGGCA	696.6	264.6	9.30001	7.84866	474.5	521.5	589	162	1736	193	92	465	321	252	9.32557	8.62986	9.03978	8.50433	11.0005	7.63297	6.69364	8.68485	8.24955	7.98229	hsa-miR-335-3p	hsa-miR-515-5p	hsa-miR-378a-5p	hsa-miR-628-5p	hsa-miR-578
hsa_circRNA_406655	0.0181198	0.262561	2.72104	Up	ASCRP3010582	chr5:127338260ï127339678	25070500	chr5	-	127338260	127339678	Intronic	ENST00000499346	CTC-228N24.3	TAACCAGAAAGAATGCAGCTGGGATTTTGCTACTTGATAATGTGTGTGGGGTCTAGAAGT	3973	2105	12.066	10.6218	4473.5	6435	4808.5	1107	3041	1022	948	4426	2628	1501	12.6749	12.3156	12.0207	11.4732	11.8455	9.83151	9.61925	11.9956	11.2299	10.4328	hsa-miR-212-5p	hsa-miR-4723-3p	hsa-miR-6764-3p	hsa-miR-548l	hsa-miR-136-5p
hsa_circRNA_404818	0.00838215	0.236607	2.71987	Up	ASCRP3009190	chr10:126089408ï126090408	25070500	chr10	-	126089408	126090408	Exonic	NM_000274	OAT	GCTATTGTCATTAAAGAAACCAAAGGTGTCTGCAGTGCTGTGTGATGATGACATCATGCT	430.5	185.1	8.81674	7.3732	381	659	420	115	577.5	93	82.5	387	215	148	8.98961	8.96068	8.57957	8.02253	9.5313	6.78459	6.60041	8.43443	7.7334	7.31317	hsa-miR-4659a-3p	hsa-miR-4659b-3p	hsa-miR-544a	hsa-miR-4715-3p	hsa-miR-4491
hsa_circRNA_103361	0.0184105	0.262946	2.71131	Up	ASCRP3000513	hsa_circ_0001296	circBase	chr3	-	47719687	47727660	Exonic	NM_003074	SMARCC1	AACTTGACTGGAGATGTGTGTGCTGTGATGAGGAAGATGAAGATCCTGCCAAAGGTGATC	3037.2	1515.7	11.5924	10.1534	2679	5316	3868.5	656	2666.5	777	654	3193.5	1762	1192	11.9039	12.0163	11.7167	10.6028	11.7223	9.47612	9.13008	11.4828	10.5906	10.0873	hsa-miR-449c-3p	hsa-miR-582-5p	hsa-miR-509-3p	hsa-miR-510-5p	hsa-miR-369-5p
hsa_circRNA_022917	0.00731727	0.236607	2.70336	Up	ASCRP3004460	hsa_circ_0022917	circBase	chr11	-	65638006	65638129	Exonic	NM_016938	EFEMP2	CAGTGCACCTGCCCTGATGGTTACCGCAAGATCGGGCCCGAGTGTGTGGATGTGGACGAG	1290.8	625.7	10.4161	8.98137	1322	2091.5	1368	342.5	1330	350.5	322	1201	735.5	519.5	10.8634	10.6664	10.203	9.65887	10.6889	8.38003	8.17804	10.0411	9.36461	8.94305	hsa-miR-4632-5p	hsa-miR-6893-5p	hsa-miR-505-5p	hsa-miR-6879-5p	hsa-miR-6721-5p
hsa_circRNA_407148	0.00583748	0.229185	2.69164	Up	ASCRP3001550	hsa_circ_0138859	25070500	chr9	-	5859467	5867902	Intergenic			ACTCTGGAGAGTCTTTCTTGTTTTGTCTCAGGTGTGTGCCTAATAATAAGAGCAAACCCC	911.9	414.8	9.90465	8.47616	833	1342.5	946	216	1222	265	238	738	480	353	10.2235	10.0203	9.70663	8.97881	10.594	8.04668	7.78625	9.31552	8.77739	8.45497	hsa-miR-6798-5p	hsa-miR-1273h-5p	hsa-miR-619-5p	hsa-miR-6825-5p	hsa-miR-4763-3p
hsa_circRNA_103372	0.0365456	0.299772	2.68758	Up	ASCRP3005758	hsa_circ_0003748	circBase	chr3	-	48726970	48728915	Exonic	NM_016291	IP6K2	CGTGTGTGTGGCATGCAGCCATAAGTTAGAAGAAGAATTTGAGTGGCTAAAGAAATCTGA	2899.9	1487.4	11.4598	10.0335	2663	5185.5	4104	537	2010	617	582.5	3481	1770.5	986	11.8971	11.9858	11.7977	10.3791	11.2392	9.18411	8.96643	11.5984	10.5994	9.81898	hsa-miR-494-5p	hsa-miR-577	hsa-miR-628-5p	hsa-miR-647	hsa-miR-526b-5p
hsa_circRNA_101282	0.00761006	0.236607	2.62939	Up	ASCRP3006087	hsa_circ_0030569	circBase	chr13	-	95686858	95735544	Exonic	NM_005845	ABCC4	CTCACTGAAACAGCAAAACAGACATTGCTACAAGTGGTTGGTGTGGTCTCTGTGGCTGTG	1796.7	909.8	10.9087	9.51394	1877	2939.5	1769	478	1920	491	555	1716	1065	722	11.441	11.1854	10.5705	10.1849	11.1615	8.85026	8.90549	10.5506	9.88454	9.37883	hsa-miR-30d-3p	hsa-miR-29a-5p	hsa-miR-584-3p	hsa-miR-30a-3p	hsa-miR-30e-3p
hsa_circRNA_400961	0.0145157	0.257398	2.6215	Up	ASCRP3007920	chr12:51504659ï51510203	25242744	chr12	-	51504659	51510203	Exonic	NM_005653	TFCP2	GACCCTGCAAAGAGGACATCTGTGTTTATTCAGAGTATATTCCGTGTGGTGTTCCATGAC	921.4	463.3	9.91941	8.52902	1030	1457	1008.5	222.5	889	243	210	951	579	333.5	10.5025	10.1357	9.813	9.02428	10.1215	7.93414	7.64378	9.69464	9.0178	8.35474	hsa-miR-3909	hsa-miR-6888-3p	hsa-miR-7843-3p	hsa-miR-541-5p	hsa-miR-6720-5p
hsa_circRNA_001409	0.0209203	0.268029	2.61098	Up	ASCRP3009644	hsa_circ_0001204	circBase	chr22	+	20070853	20070981	Intronic	ENST00000351989	DGCR8	GGCTGGGCAGGGTTTTGTCCACCTTGTGTCTGTAGCATCTAGGATGGTGTGTGTGTGTGT	12324.5	6986.8	13.7287	12.3441	12684	20100.5	16701	3333	8804	3525	2907	15023	8630	4849	14.1239	13.8882	13.8495	13.1682	13.6134	11.5125	11.307	13.7078	13.036	12.1569	hsa-miR-612	hsa-miR-657	hsa-miR-362-3p	hsa-miR-377-3p	hsa-miR-136-5p
hsa_circRNA_100891	0.000266168	0.217615	2.59522	Up	ASCRP3009533	hsa_circ_0023685	circBase	chr11	-	77085372	77103586	Exonic	NM_002576	PAK1	GGATTACAATTCTTCTAATGCCTTGTAGCTGCTGCTGGTGGTGACAATGTCAAATAACGG	448.8	192.5	8.92563	7.54977	384	780	404	155	521	176.5	151	277	205	153	9.00914	9.20731	8.53451	8.48214	9.39502	7.52649	7.23555	7.97801	7.66145	7.34734	hsa-miR-219a-2-3p	hsa-miR-193b-5p	hsa-miR-542-3p	hsa-miR-589-3p	hsa-miR-338-3p
hsa_circRNA_405982	0.00872082	0.236607	2.57772	Up	ASCRP3009719	chr2:162929924ï162930093	25070500	chr2	+	162929924	162930093	Sense overlapping	ENST00000418335	AC008063.2	GGGCTGCTCCAGAGGCAGCAGGATTTGCAGAACCACGGGCACGGTGATGATGGTGACAAG	603.2	276	9.26404	7.89795	685	1212	586	164	369	145	162.5	554	288.5	230	9.89499	9.87343	9.01826	8.59454	8.93899	7.29141	7.3355	8.91527	8.08588	7.86167	hsa-miR-5589-5p	hsa-miR-4686	hsa-miR-6081	hsa-miR-6741-5p	hsa-miR-8058
hsa_circRNA_101522	0.0108274	0.239777	2.57208	Up	ASCRP3006170	hsa_circ_0035277	circBase	chr15	-	51743841	51747425	Exonic	NM_015263	DMXL2	CTCATTCATGTGTGGTGTTGCGGATGGAGAGGGTTTTCTGAGTATCTGGCAAGTTAACCA	678	327.4	9.45978	8.09685	708	1163.5	719.5	167	632	168	155	633.5	400.5	280	9.93836	9.81788	9.32416	8.58673	9.63177	7.48347	7.27204	9.09501	8.52942	8.10431	hsa-miR-224-5p	hsa-miR-616-3p	hsa-miR-520g-5p	hsa-miR-576-3p	hsa-miR-708-3p
hsa_circRNA_034093	0.00524759	0.223447	2.5314	Up	ASCRP3013228	hsa_circ_0034093	circBase	chr15	-	23060814	23062319	Exonic	NM_144599	NIPA1	TTGGAGTACCGTTCGGGTACTTCCTATTTAACAGACATTGTGTGGTGGGCTGGCACAATC	397.7	184.6	8.76062	7.42068	448	578	334	129	499.5	99	118	340	207	159	9.24863	8.78661	8.29299	8.13153	9.34332	6.84121	6.95528	8.2461	7.66835	7.39245	hsa-miR-599	hsa-miR-548s	hsa-miR-421	hsa-miR-3194-5p	hsa-miR-3972
hsa_circRNA_053944	0.0279966	0.280887	2.52575	Up	ASCRP3008380	hsa_circ_0053944	circBase	chr2	-	33808728	33810511	Exonic	uc002roz.1	FAM98A	GAGGTGTGCTTTGTGTGAAAGGTGAGCAATAAAGTATCTGTTAAGTTCGTGTTGATGGGC	838.9	396.6	9.65581	8.3191	776	1677	985	153.5	603	182	171	806	484	340	10.0957	10.3465	9.77396	8.48214	9.58077	7.57825	7.38629	9.44567	8.78777	8.39749	hsa-miR-877-3p	hsa-miR-6829-3p	hsa-miR-4701-5p	hsa-miR-6791-3p	hsa-miR-5193
hsa_circRNA_405981	0.00759557	0.236607	2.50642	Up	ASCRP3006622	chr2:162929921ï162930093	25070500	chr2	+	162929921	162930093	Exonic	ENST00000418335	AC008063.2	CTGCTCCAGAGGCAGCAGGATTTGCAGCAGAACCACGGGCACGGTGATGATGGTGACAAG	460.6	211.1	8.89474	7.56911	532	898.5	436	139.5	297	115	122	431	209	178.5	9.51055	9.40771	8.63371	8.30073	8.62097	7.03127	6.99501	8.58363	7.68833	7.54731	hsa-miR-5589-5p	hsa-miR-4686	hsa-miR-6081	hsa-miR-6741-5p	hsa-miR-191-3p
hsa_circRNA_103444	0.0072897	0.236607	2.4918	Up	ASCRP3012915	hsa_circ_0008797	circBase	chr3	-	119582265	119624699	Exonic	NM_002093	GSK3B	TTCAACTTCACCACTCAAGATGTATGGTCTGCTGGCTGTGTGTTGGCTGAGCTGTTACTA	894.7	450.3	9.90484	8.58765	925	1342	891	226.5	1089	280.5	284.5	828.5	497	361	10.3791	10.0254	9.6335	9.05874	10.4275	8.12561	8.01837	9.48876	8.82869	8.47682	hsa-miR-508-5p	hsa-miR-500a-5p	hsa-miR-7-5p	hsa-miR-29a-5p	hsa-miR-623
hsa_circRNA_102442	0.0143632	0.256156	2.48963	Up	ASCRP3009875	hsa_circ_0049271	circBase	chr19	-	10610070	10610756	Exonic	NM_012289	KEAP1	GTACATCTACATGCATTTTGGGGAGGTCCCTGAGTGCCAGAGGTGGTGGTGTTGCTTATC	1673	796.6	10.7007	9.38479	1903.5	3393	1516.5	358	1194	640	456	1335	960.5	591.5	11.4559	11.368	10.3812	9.72799	10.5705	9.25348	8.60173	10.2019	9.74032	9.12651	hsa-miR-509-5p	hsa-miR-593-5p	hsa-miR-376b-5p	hsa-miR-214-3p	hsa-miR-23a-5p
hsa_circRNA_005279	0.0319282	0.287517	2.48407	Up	ASCRP3012503	hsa_circ_0005279	circBase	chr12	+	110764194	110765822	Exonic	NM_001681	ATP2A2	TGGTACACTTACAACAAACCAGATGTCAGTCTGCAGGGTGAATCTGTCTCTGTCATCAAG	490.6	209.8	8.94707	7.63437	428	255	421	188	1161	196	108	269	258	218	9.18104	7.6879	8.58807	8.75092	10.5274	7.64987	6.85646	7.93282	7.95494	7.77775	hsa-miR-640	hsa-miR-4692	hsa-miR-4514	hsa-miR-26b-3p	hsa-miR-6895-5p
hsa_circRNA_004300	0.00556532	0.228184	2.45486	Up	ASCRP3010825	hsa_circ_0004300	circBase	chr1	-	150202905	150204264	Exonic	NM_030920	ANP32E	TAGAAGCTCTGGTGACAGAGTTAGTCCTTGATAATTGCCTGTGTGTCAATGGGGAAATTG	374.3	168.2	8.63161	7.33596	289.5	512	354.5	116.5	599	108.5	99.5	301.5	186.5	145	8.60425	8.6103	8.36014	8.01252	9.57083	6.98151	6.78197	8.08297	7.5475	7.28588	hsa-miR-3692-3p	hsa-miR-4727-5p	hsa-miR-548l	hsa-let-7g-5p	hsa-let-7e-5p
hsa_circRNA_006169	0.0146525	0.257552	2.44586	Up	ASCRP3009819	hsa_circ_0006169	circBase	chr3	+	75264433	75264514	Sense overlapping	ENST00000472163	HNRNPA3P6	GGTTATAGTAGTAGAGGGGGCTATGGTGATGGTGGATATAATGGATTTGGAGGTGATGGT	3495.1	1750.3	11.7583	10.468	3454	7577	3148	902.5	2394	1186	990	3179	1999.5	1397	12.3441	12.4907	11.3563	11.0741	11.5264	10.0661	9.68493	11.4732	10.7809	10.3347	hsa-miR-4715-3p	hsa-miR-6501-5p	hsa-miR-744-3p	hsa-miR-934	hsa-miR-598-3p
hsa_circRNA_400033	0.0406293	0.304133	2.43905	Up	ASCRP3007654	hsa_circ_0092360	circBase	chr17	+	27047048	27047688	Intronic	ENST00000422514	RPL23A	GAAGTGACCGATTTCTAGTGTGTGTTGGTGATGGGGCCGCAGCTGGTTTACCGGGGATTG	944.7	480.9	9.83918	8.55286	1022	1752	1135.5	173	641	213.5	207	1040	579	365	10.4947	10.4228	9.97524	8.65407	9.64908	7.78447	7.62827	9.84615	9.01329	8.49211	hsa-miR-509-5p	hsa-miR-497-3p	hsa-miR-328-3p	hsa-miR-764	hsa-miR-512-5p
hsa_circRNA_102446	0.00247065	0.217615	2.43717	Up	ASCRP3008634	hsa_circ_0049356	circBase	chr19	+	11024552	11027453	Exonic	NM_199141	CARM1	GATGAGTATTTCCGGCAGCCTGTGGTGGTCTTGGTGAAGAGTAACAACCTGACGGACCGC	353.5	136.8	8.43498	7.14977	344	754.5	337.5	83.5	248	111	148.5	181	137.5	106	8.83388	9.16231	8.30833	7.49504	8.37535	6.98827	7.21967	7.4348	7.17526	6.93087	hsa-miR-377-5p	hsa-miR-658	hsa-miR-889-5p	hsa-miR-23b-5p	hsa-let-7i-5p
hsa_circRNA_005187	0.00568013	0.228184	2.43401	Up	ASCRP3004910	hsa_circ_0005187	circBase	chr5	+	96767447	96775322	Sense overlapping	ENST00000504578	RP11-155G15.2	CATTTTCAGTTTGACAAGAGGTAGAATATGGTGATGGGTGCTGTGCAAGAAGAAGGAGGG	506.6	255.8	9.10695	7.82361	573	890	431	174	465	147	141	473.5	303	214.5	9.61388	9.39125	8.62088	8.65964	9.24911	7.34107	7.15678	8.70454	8.14094	7.77473	hsa-miR-3145-3p	hsa-miR-3612	hsa-miR-545-3p	hsa-miR-545-5p	hsa-miR-3915
hsa_circRNA_001653	0.0345933	0.293184	2.43236	Up	ASCRP3010305	hsa_circ_0001568	circBase	chr6	+	349113	349256	Intronic	ENST00000344450	DUSP22	GTGTGTGTGAGTGCACTTGTGTGTGGGTGACTAAGTGGATGCATGTGTGCCCCTGCACTC	31215.1	17746.1	14.9538	13.6715	26634	54199	42805.5	9496	22941	8349	7325.5	37493	22248	13315	15.3656	15.0689	15.0689	14.4679	14.798	12.7337	12.5204	15.0689	14.3609	13.6737	hsa-miR-342-3p	hsa-let-7g-3p	hsa-miR-486-3p	hsa-miR-377-3p	hsa-miR-612
hsa_circRNA_043943	0.0134037	0.252016	2.42293	Up	ASCRP3010724	hsa_circ_0043943	circBase	chr17	-	41166621	41172228	Exonic	uc010cyw.1	VAT1	TACCACAGCTGCCTTTGTGTGTTTGTGTCAATAAAAAGCCAAACCCTGGGTCCTGGTGTC	593.3	283.4	9.21336	7.93661	420	983.5	717	137	709	176	138	559	330	214	9.15078	9.54398	9.31552	8.26017	9.79637	7.54711	7.14929	8.92446	8.28445	7.77775	hsa-miR-6734-3p	hsa-miR-4739	hsa-miR-4728-5p	hsa-miR-7111-5p	hsa-miR-149-3p
hsa_circRNA_102509	0.00340612	0.217615	2.41732	Up	ASCRP3006913	hsa_circ_0006446	circBase	chr19	+	34685382	34687668	Exonic	NM_015578	LSM14A	CTTAGTTGGGCAGCAGTTTGGTGCTGTTGGTGTTGTTCGATCCTTTGGTACAGAAGACAG	325.9	149.8	8.46773	7.19433	267	535	322.5	105	400	87	88	272	174	128	8.4891	8.67885	8.25363	7.87189	9.04521	6.72337	6.68262	7.95371	7.47683	7.1351	hsa-miR-516a-5p	hsa-miR-526b-5p	hsa-miR-608	hsa-miR-876-3p	hsa-miR-193a-5p
hsa_circRNA_003907	0.00634342	0.235139	2.41379	Up	ASCRP3010021	hsa_circ_0003907	circBase	chr13	+	98923108	98923600	Intronic	ENST00000319562	FARP1	GTCATTTGCTAAATGCTCCTCTTAACGGTGTGTACAGAGATGGTGTGGTATACTGCAGAG	607.3	301.4	9.31366	8.04236	586.5	1028	684	164	574	182.5	162	535	364.5	263	9.65659	9.60905	9.24958	8.5388	9.51429	7.56789	7.3304	8.86993	8.41402	8.02957	hsa-miR-4496	hsa-miR-362-5p	hsa-miR-6847-5p	hsa-miR-18a-3p	hsa-miR-3670
hsa_circRNA_005080	0.0127516	0.24806	2.41224	Up	ASCRP3007508	hsa_circ_0005080	circBase	chr11	+	102221574	102248773	Sense overlapping	NM_001166	BIRC2	GAACTTGTAAAGTCGCAATGATGATGTCAAATGCTTTTGTTGTGATGGTGGCTTGAGGTG	692.6	342.1	9.47388	8.20351	840.5	1341	607.5	177	497	218	192	634.5	404	262	10.2287	10.0155	9.08305	8.70906	9.33309	7.80323	7.53676	9.09501	8.54706	8.03549	hsa-miR-4739	hsa-miR-3976	hsa-miR-3121-3p	hsa-miR-6878-5p	hsa-miR-3916
hsa_circRNA_066596	0.0185125	0.263345	2.40576	Up	ASCRP3011773	hsa_circ_0066596	circBase	chr3	+	89259009	89259670	Exonic	NM_005233	EPHA3	TGAAGAAAGAGGTTTTATGTGCCAAGTGGGAAGAGATCAGTGGTGTGGATGAACATTACA	562.6	286.2	9.17448	7.90799	633	975	625	149	431	140.5	130.5	583	344	233	9.77831	9.53456	9.11151	8.31367	9.13433	7.26877	7.07436	8.98796	8.33474	7.87411	hsa-miR-4700-3p	hsa-miR-4731-3p	hsa-miR-1537-5p	hsa-miR-1225-5p	hsa-miR-103b
hsa_circRNA_091761	0.0184864	0.263345	2.40397	Up	ASCRP3008448	hsa_circ_0091761	circBase	chrX	-	152965946	152968513	Exonic	NM_005745	BCAP31	GAGTTTCTCTTGAGGGCAATAAAAGTTGTCATGGTGTGTACGTGGGGAGCTGCTGTTGAC	384.7	176.4	8.61293	7.34751	420	617	367.5	81	438	96	89	339.5	208	149.5	9.15494	8.87366	8.40637	7.46593	9.16375	6.80908	6.66967	8.2423	7.68189	7.33461	hsa-miR-3190-3p	hsa-miR-6797-5p	hsa-miR-7111-5p	hsa-miR-4435	hsa-miR-4728-5p
hsa_circRNA_406157	0.0424	0.304626	2.40372	Up	ASCRP3007143	chr21:45302384ï45323900	25070500	chr21	+	45302384	45323900	Sense overlapping	NM_020132	AGPAT3	CTTGTGCCTTGGTGTGTGTTATCGGAGGTTTCATTCCTGGAAAATCCAGTGTCTATGAAA	2470.6	1240	11.1657	9.90042	2258.5	4809.5	3131	397	1757	652	539.5	2462	1491.5	1055	11.6768	11.8813	11.3499	9.89702	11.0234	9.27806	8.86426	11.091	10.3347	9.93404	hsa-miR-4739	hsa-miR-1273h-5p	hsa-miR-5787	hsa-miR-1273g-3p	hsa-miR-4656
hsa_circRNA_105013	0.0130683	0.250466	2.39999	Up	ASCRP3006861	hsa_circ_0001936	circBase	chrX	-	79962925	79975155	Exonic	NM_153252	BRWD3	CTGTTGTTGAATGGCAAAGTGAAAGTTCTTCCAGGTGATGGTGAGGTAGTAGAACAGGTA	1269.5	646.3	10.3214	9.0584	1372.5	2635.5	1182	349	808.5	421	387	1194.5	737	492	10.9259	10.9984	10.0293	9.68629	9.96721	8.62538	8.39019	10.0325	9.38013	8.86379	hsa-miR-141-5p	hsa-miR-486-5p	hsa-miR-578	hsa-miR-135a-5p	hsa-miR-135b-5p
hsa_circRNA_085694	0.00923828	0.239584	2.39911	Up	ASCRP3011464	hsa_circ_0085694	circBase	chr8	-	141285756	141301177	Exonic	NM_031466	TRAPPC9	TCGAAAGTTCTCACCACTAAAGATTTCCAGTGGGTTCAAGGAGATGTGTGTGAAGTTCAG	343.5	157.3	8.46608	7.20358	349	577	415	86	290.5	81	94	326	174.5	111	8.85858	8.77413	8.56593	7.54293	8.58882	6.64241	6.72975	8.18302	7.47302	6.98969	hsa-miR-5195-3p	hsa-miR-145-5p	hsa-miR-3187-5p	hsa-miR-6754-5p	hsa-miR-653-3p
hsa_circRNA_104670	0.00438101	0.217615	2.39612	Up	ASCRP3012939	hsa_circ_0001818	circBase	chr8	-	103299660	103300494	Exonic	NM_015902	UBR5	TTCAGAAGCAGGTTGAGGTGGTGGAGGGTGTGGCTGGAGAAGAGGATCATCATGATGAAC	492.9	242.9	9.06675	7.80605	606.5	793	403	156	506	175.5	151.5	409	271	207.5	9.70663	9.23405	8.52942	8.49773	9.36592	7.52649	7.24842	8.50312	8.01392	7.73828	hsa-miR-17-3p	hsa-miR-433-3p	hsa-miR-367-5p	hsa-miR-335-3p	hsa-miR-642a-5p
hsa_circRNA_406225	0.00190151	0.217615	2.39472	Up	ASCRP3001429	hsa_circ_0121561	25070500	chr3	-	11849306	11858811	Exonic	NR_104314	TAMM41	ACGAAAGGCATTTTTACTGCTGGTGACTTTCGGATGGTGGTTGGAGAAGATAAAACAAAA	392.6	185.8	8.74783	7.48798	354	628	322	143.5	515.5	157	122	300	206	144	8.88914	8.89006	8.25132	8.32289	9.38574	7.39965	6.99974	8.07272	7.68189	7.28588	hsa-miR-34c-5p	hsa-miR-367-5p	hsa-miR-4459	hsa-miR-6811-5p	hsa-miR-5691
hsa_circRNA_005420	0.0170836	0.261329	2.39449	Up	ASCRP3012148	hsa_circ_0005420	circBase	chr16	-	11873021	11876244	Exonic	NM_014153	ZC3H7A	TGCCTGCTATTCTAATATGATTGCTCATTTAGAAAGTGGATGTGTGGGATAACATGTCCA	745.9	382.9	9.5789	8.31918	876	1328.5	793	173	559	195	227	740.5	464	288	10.2924	9.99118	9.46099	8.67143	9.47848	7.66216	7.72782	9.3263	8.73659	8.14304	hsa-miR-548av-3p	hsa-miR-1279	hsa-miR-6876-3p	hsa-miR-4742-5p	hsa-miR-660-3p
hsa_circRNA_001241	0.00679381	0.236607	2.3905	Up	ASCRP3009616	hsa_circ_0000508	circBase	chr13	+	113869912	113870043	Intronic	ENST00000326335	CUL4A	GGCTATGGAGGTCACGTCCCGTGTGGCTGTGGAGATCTCTGTGTGACTATGGAGGTTTCA	644.3	325.5	9.41462	8.15731	627.5	934	639.5	178	842.5	209	198	581	378	261.5	9.77021	9.45861	9.13823	8.67937	10.0267	7.74466	7.57488	8.98144	8.456	8.02957	hsa-miR-342-3p	hsa-miR-449b-3p	hsa-miR-377-3p	hsa-miR-432-3p	hsa-miR-485-3p
hsa_circRNA_406988	0.00814593	0.236607	2.38018	Up	ASCRP3006376	hsa_circ_0132829	25070500	chr7	+	102489106	102489847	antisense	NM_145032	FBXL13	CTCTGCGTGTGCTGTGGTTTCCACTAAACACTAAAATGAGGAAAGAGGAATCAGAAATGC	368.4	174.5	8.61124	7.36017	327.5	502	353	106	553.5	98	110	317	200	147.5	8.77043	8.58975	8.35336	7.87189	9.47077	6.84874	6.87325	8.13768	7.64136	7.29982	hsa-miR-526b-5p	hsa-miR-619-5p	hsa-miR-6747-3p	hsa-miR-6878-3p	hsa-miR-767-5p
hsa_circRNA_101458	0.0017272	0.217615	2.3701	Up	ASCRP3010073	hsa_circ_0034044	circBase	chr15	-	20671447	20688770	Exonic	uc001ytg.3	HERC2P3	GTCTCATAAGCTTGCATTCACAAGAGATGGGCTCTGTGGTCTGTGGAATGAAATGGTTAA	504	231.6	9.02633	7.78138	464	877	502	137	540	187	179	338.5	255.5	198	9.29493	9.36461	8.82996	8.20492	9.43723	7.59968	7.46044	8.24432	7.93767	7.6648	hsa-miR-199b-5p	hsa-let-7a-3p	hsa-miR-98-3p	hsa-let-7f-1-3p	hsa-miR-552-5p
hsa_circRNA_030509	0.00652073	0.236211	2.3671	Up	ASCRP3012739	hsa_circ_0030509	circBase	chr13	-	77779390	77818086	Exonic	NM_015057	MYCBP2	TGTTTGGAGGTAGAGGAGAATATACTGCTAAAATTAAGGATCTGTGGTTGTGGTTCCGGA	349.5	175.2	8.581	7.33788	383	559	342	120	343.5	94	91	334	215	142	9.0178	8.73318	8.32063	8.02253	8.81084	6.77623	6.70232	8.22854	7.7334	7.24889	hsa-miR-6881-3p	hsa-miR-6781-3p	hsa-miR-2682-3p	hsa-miR-135b-5p	hsa-miR-4753-3p
hsa_circRNA_100395	0.0367512	0.299772	2.36125	Up	ASCRP3005316	hsa_circ_0015278	circBase	chr1	+	173726114	173744981	Exonic	NM_014458	KLHL20	CCGTAGTGGATTGGTGGTTGGTGCAGTGGAGATGCCATTTCCAGTGTTGAACGATATGAT	747.4	308.9	9.34463	8.10508	770	1780	705	115	367	229.5	186	551	335	243	10.0742	10.4416	9.30048	7.98938	8.91753	7.86829	7.49167	8.91161	8.30479	7.94905	hsa-miR-141-3p	hsa-miR-588	hsa-miR-660-3p	hsa-miR-136-5p	hsa-miR-200a-3p
hsa_circRNA_000618	0.0122674	0.24806	2.35791	Up	ASCRP3010410	hsa_circ_0000708	circBase	chr16	+	67569550	67569679	Intronic	ENST00000042381	FAM65A	GTTGCATCAGTGTGGTTGTGGTTTAGGAGGGGGGCATTCCAAAGGCAGGTGAATAAATGG	827.8	434.4	9.73884	8.50133	755.5	1551	881.5	220	731	223	232	787	533	397	10.0434	10.2287	9.61679	8.97881	9.82645	7.8366	7.74483	9.40993	8.92008	8.5952	hsa-miR-769-5p	hsa-miR-1224-3p	hsa-miR-449b-3p	hsa-miR-497-3p	hsa-miR-885-5p
hsa_circRNA_405685	0.0261847	0.277884	2.35707	Up	ASCRP3003562	hsa_circ_0108520	25070500	chr18	-	44617544	44623775	Sense overlapping	ENST00000592747	RP11-49K24.4	CAACCCTCAGGATCCACACATCTGTGTATCTCACTGTCGGTGTGGTGTTTGATTTTCTGG	717	375.6	9.50748	8.27048	817.5	1234	830.5	152	551	193	176	737	479	293	10.1817	9.89461	9.54398	8.45301	9.46411	7.6461	7.45453	9.31552	8.77329	8.16297	hsa-miR-30b-3p	hsa-miR-3689b-3p	hsa-miR-3689c	hsa-miR-5787	hsa-miR-3916
hsa_circRNA_102385	0.00292813	0.217615	2.35586	Up	ASCRP3004790	hsa_circ_0047958	circBase	chr18	+	72342922	72353078	Exonic	uc002llw.2	ZNF407	CATGTGAAAAGGCACCTTGGGATGAGGGAATACAAGTGTCATGTCTGTGGGTTATGAGTG	212.5	95.1	7.90196	6.6657	183	299.5	207	82	291	61	54.5	168	107	85	7.98187	7.88419	7.68643	7.36079	8.5965	6.30755	6.16413	7.34041	6.89664	6.61978	hsa-miR-30e-3p	hsa-miR-329-5p	hsa-miR-20a-5p	hsa-miR-30a-3p	hsa-miR-20b-5p
hsa_circRNA_103801	0.00569375	0.228184	2.34147	Up	ASCRP3008773	hsa_circ_0071989	circBase	chr5	-	16683988	16764505	Exonic	NM_012334	MYO10	GATTGATTCTGTGTGTGCCTCTGACAGCCCTGATAGGCAGTAGACAGCAGGGACTCCCTG	821.8	433.4	9.78169	8.55428	646	1247.5	866	242	1107.5	272	278	732	505	380	9.82002	9.90579	9.59829	9.12085	10.4635	8.08284	7.98584	9.30831	8.84819	8.54619	hsa-miR-877-3p	hsa-miR-103a-2-5p	hsa-miR-432-5p	hsa-miR-338-3p	hsa-miR-370-3p
hsa_circRNA_005198	0.0237458	0.274652	2.33483	Up	ASCRP3006695	hsa_circ_0005198	circBase	chr13	-	25072253	25077915	Exonic	NM_006437	PARP4	CTGGATGATGGCATGGAGGATGGTGATGGGAATCTTTGCAAATTGTATCTTCTGTTTGAA	2207.7	1136.7	11.0749	9.85163	2165.5	4829	2144.5	491	1408.5	650	685	2177	1307.5	864	11.6029	11.8883	10.8649	10.2313	10.7874	9.27138	9.20418	10.9379	10.1817	9.66297	hsa-miR-4459	hsa-miR-450b-5p	hsa-miR-4254	hsa-miR-4778-3p	hsa-miR-1237-3p
hsa_circRNA_102171	0.0170574	0.261329	2.32941	Up	ASCRP3010338	hsa_circ_0004789	circBase	chr17	-	62587201	62594608	Exonic	NM_022739	SMURF2	GTTAGAGGACAGATAGTAGGACTTCCTGATCCATTTGCTAAGGTGGTGGTTGATGGATCT	1310.4	673.7	10.3769	9.1569	1459	2533	1099	296	1165	609.5	402	1122	769	466	11.0554	10.9582	9.90971	9.42153	10.5395	9.16757	8.43704	9.94488	9.44011	8.79489	hsa-miR-539-5p	hsa-let-7f-2-3p	hsa-miR-216a-3p	hsa-miR-578	hsa-miR-587
hsa_circRNA_001388	0.00268018	0.217615	2.31681	Up	ASCRP3003397	hsa_circ_0001388	circBase	chr4	+	1902352	1952930	Exonic	NM_133330	WHSC1	CAAAAAGTCTGAGCGAGGAGTGACTGCCAAAAAGGAGTATGTGTGCCAGTGTTCTAAGAA	303	142.4	8.34807	7.13593	237.5	499	347.5	98	333	89	82	247	160.5	133.5	8.3182	8.57797	8.34322	7.72119	8.77976	6.73991	6.58856	7.81891	7.34592	7.18634	hsa-miR-1236-3p	hsa-miR-4778-3p	hsa-miR-4268	hsa-miR-4671-5p	hsa-miR-6787-3p
hsa_circRNA_034642	0.0168445	0.261329	2.31638	Up	ASCRP3009813	hsa_circ_0034642	circBase	chr15	+	41191341	41196173	Exonic	NM_020857	VPS18	GGTGGTGATGGAGGTGGAGAGCATTAAACTGTCTGCACTGCAGCTCTCACCTGCTGATTG	1707.9	903.2	10.7543	9.54246	1764.5	3508	1438	399	1430	662	538.5	1616	1035	664.5	11.3522	11.4235	10.287	9.91488	10.7941	9.28135	8.86426	10.4498	9.84388	9.27304	hsa-miR-6836-5p	hsa-miR-6752-5p	hsa-miR-6791-3p	hsa-miR-1184	hsa-miR-4763-3p
hsa_circRNA_404807	0.00962401	0.239584	2.24655	Up	ASCRP3009014	hsa_circ_0092499	25070500	chr10	+	104638135	104638748	Exonic	NM_020682	AS3MT	GCCAATTTTACATTTAAGGTGAGTGTCTGGGTGGTGCTTTATACTGGAAGGAACTTGCTG	426.2	216.7	8.80676	7.63904	478	701	419	116	417	141.5	130	395	243	174	9.33569	9.05125	8.57389	7.97387	9.09908	7.27688	7.0605	8.46144	7.87595	7.52044	hsa-miR-7843-5p	hsa-miR-4642	hsa-miR-5190	hsa-miR-5186	hsa-miR-5699-3p
hsa_circRNA_404567	0.0171469	0.261329	2.22901	Up	ASCRP3013614	hsa_circ_0110522	25070500	chr1	-	114248511	114254735	Exonic	NM_006608	PHTF1	TTTTTTCATGATGTGTGTGGCAGAGAGAACATATAAACAGGAGGCTTTTAGGCGTTTGGG	367.4	184.8	8.55119	7.39479	362	658	422	97	298	99	91	361	213.5	159.5	8.92898	8.96307	8.59154	7.64432	8.62804	6.83277	6.68569	8.3501	7.71693	7.38844	hsa-miR-7703	hsa-miR-25-3p	hsa-miR-338-3p	hsa-miR-296-5p	hsa-miR-1304-5p
hsa_circRNA_100748	0.00473314	0.217615	2.21995	Up	ASCRP3002996	hsa_circ_0020926	circBase	chr11	+	3988781	3988912	Exonic	NM_003156	STIM1	ATGATGCCAATGGTGATGTGGATGTGGAAGAAAGTGATGAGAGTTTTGCCGAATTGACAA	496.6	252.1	9.00445	7.85392	446.5	963	532	144	397.5	156	162.5	420	271	251	9.24439	9.50983	8.89662	8.32869	9.04272	7.40579	7.3304	8.53719	8.01392	7.98229	hsa-miR-136-3p	hsa-miR-598-3p	hsa-miR-556-3p	hsa-miR-335-3p	hsa-miR-499a-3p
hsa_circRNA_101373	0.00551884	0.228184	2.21714	Up	ASCRP3008127	hsa_circ_0005139	circBase	chr14	-	68156928	68159769	Exonic	NM_016026	RDH11	GAGACTAAAAGGAAAATGCTGTCCAGTGGGGTGTGTACATCAACTGTTCAGCTTCCTGGG	313.2	158.1	8.40234	7.25365	315	523	306.5	102	319.5	98	90	278	189	135.5	8.72274	8.63845	8.19512	7.748	8.70741	6.83277	6.68262	7.98838	7.56221	7.20225	hsa-miR-33a-5p	hsa-miR-20a-3p	hsa-miR-9-5p	hsa-miR-642a-3p	hsa-miR-33b-5p
hsa_circRNA_101139	0.0342381	0.29287	2.20714	Up	ASCRP3005889	hsa_circ_0028173	circBase	chr12	+	110764194	110780253	Exonic	NM_001681	ATP2A2	CTACCTCATCTCGTCCAACGTCGGGGAAGTTGTCTGGTGAATCTGTCTCTGTCATCAAGC	1346.6	713	10.4249	9.28272	1177	902	1274	439	2941	644	450	937	849	685	10.7314	9.41195	10.1215	10.0457	11.814	9.26225	8.58335	9.6683	9.58556	9.31416	hsa-miR-640	hsa-miR-29b-1-5p	hsa-miR-508-5p	hsa-miR-598-3p	hsa-miR-145-5p
hsa_circRNA_000864	0.0142914	0.256156	2.20659	Up	ASCRP3001970	hsa_circ_0000662	circBase	chr16	-	398402	398484	Intronic	ENST00000262320	AXIN1	AGATTCCACATAGACAAGGGACAGCAGTGTGGACTGTTGGCTGGTAAAGTGTGTGCAATG	239.2	114.9	8.00801	6.86619	278	352	272.5	63.5	230	61	59	219	137.5	98	8.5543	8.11149	8.01851	7.05942	8.29632	6.34891	6.27339	7.68267	7.19005	6.83593	hsa-miR-532-3p	hsa-miR-188-5p	hsa-miR-623
hsa_circRNA_101000	0.00259446	0.217615	2.20527	Up	ASCRP3008058	hsa_circ_0000374	circBase	chr12	+	2929251	2930958	Exonic	NM_018463	ITFG2	GAGAAACTGGATGTCACCATGGAGATGGGTGTCGTGAGCTGGTGGTGGGCTACACAGACC	300.4	153.6	8.41718	7.27623	336	420.5	222	124.5	399	138	110	216.5	172	131.5	8.80011	8.35065	7.75659	8.13742	9.04113	7.23162	6.87117	7.65594	7.44615	7.17626	hsa-miR-412-3p	hsa-miR-656-5p	hsa-miR-654-3p	hsa-miR-526b-5p	hsa-miR-132-5p
hsa_circRNA_402537	0.0254003	0.277884	2.20214	Up	ASCRP3013461	hsa_circ_0114779	25242744	chr20	+	19560643	19566188	Exonic	NM_020689	SLC24A3	TTTGCTGGGCAGGCCATATACATGTTCTATGCGCTGGCCATTGTGTGTGATGACTTCTTC	226.9	104.3	7.85873	6.71982	216	393	282	55.5	188	53	44	221.5	121	82	8.20443	8.26745	8.05889	6.71456	8.04832	6.20778	6.0346	7.69043	7.03457	6.63173	hsa-miR-3670	hsa-miR-4475	hsa-miR-4663	hsa-miR-3202	hsa-miR-6876-5p
hsa_circRNA_089762	0.0426265	0.304626	2.19766	Up	ASCRP3004792	hsa_circ_0089762	circBase	chrM	-	7586	7982	Exonic	uc022bqs.1	JA760602	CATGTGCCATGTCGCCTGGTTCTAGGAATAATGGGGGAAGTATGTAGGAGTTGAAGATTA	608.2	250.6	9.00749	7.87153	151.5	1731	611	275	272.5	254	363	262.5	176.5	197	7.69267	10.403	9.09329	9.33365	8.51484	7.98662	8.32638	7.90039	7.47943	7.6648	hsa-miR-554	hsa-miR-3129-3p	hsa-miR-4540	hsa-miR-7975	hsa-miR-335-3p
hsa_circRNA_006718	0.0139376	0.254061	2.19083	Up	ASCRP3004356	hsa_circ_0006718	circBase	chr10	-	102019974	102021820	Exonic	NM_018294	CWF19L1	CAGGATGCTGATGGATGTGAATTAGCTGAAAACATTACTTATCTGGCTTGGCTTGTGGAG	301.9	153.3	8.41255	7.28107	238.5	346.5	180	175	569.5	136	116	224	174	116.5	8.32497	8.08443	7.49504	8.65407	9.50424	7.23162	6.94923	7.71693	7.47302	7.03457	hsa-miR-181d-5p	hsa-miR-4427	hsa-miR-181b-5p	hsa-miR-3941	hsa-miR-892c-3p
hsa_circRNA_000781	0.0083604	0.236607	2.18654	Up	ASCRP3008446	hsa_circ_0000223	circBase	chr10	+	17754818	17754937	Intronic	ENST00000377524	STAM	GAGTTGATCAGTGTGGTGTTGGAGCCAGTGCACAAGTGCAGGGACTTGAGATGGGAGTAC	319.4	161.1	8.39369	7.26504	320	565.5	347	92.5	272	94.5	87	293	182	149	8.74784	8.74372	8.34043	7.63385	8.50263	6.80045	6.64422	8.03794	7.52201	7.32059	hsa-miR-770-5p	hsa-miR-1301-3p	hsa-miR-449c-3p	hsa-miR-532-3p	hsa-miR-181b-2-3p
hsa_circRNA_405963	0.0223135	0.271384	2.15852	Up	ASCRP3010438	chr2:128934472ï128935287	25070500	chr2	+	128934472	128935287	Intronic	ENST00000259253	UGGT1	GTTGTGCCTGTTTGTGAGTTTGGTAAAAGTAGTGGCATTCTGTTATTGGACAGCTGTCAT	353.3	167.2	8.41007	7.30003	291	715	420.5	77	263	101	88	298	196	153	8.62931	9.08894	8.58673	7.28495	8.46042	6.84874	6.65731	8.05571	7.59931	7.33907	hsa-miR-421	hsa-miR-4659b-3p	hsa-miR-4659a-3p	hsa-miR-7159-5p	hsa-miR-505-3p
hsa_circRNA_000742	0.0350857	0.295322	2.15682	Up	ASCRP3008559	hsa_circ_0000742	circBase	chr17	-	8059547	8059653	Intronic	ENST00000498285	RP11-599B13.6	GATCGGTGTGGACTTTTCCGGGGTGGTGTGGTCGGTTAGGAAGAAATTTGGAGTGTGCGT	827.1	455	9.68518	8.57627	979	1524	839	166.5	627	253	271	864	521	366	10.4486	10.19	9.56307	8.60127	9.62298	7.9898	7.95371	9.55958	8.88615	8.49211	hsa-miR-1247-3p	hsa-miR-7110-3p	hsa-miR-6799-3p	hsa-miR-6814-3p	hsa-miR-3173-5p
hsa_circRNA_104401	0.0107659	0.239777	2.14722	Up	ASCRP3011873	hsa_circ_0005513	circBase	chr7	+	74119495	74133260	Exonic	NM_032999	GTF2I	TGACTATTGAAGGTGGTCGTGTGATGGTAACAGATGCTGACAGGTCAATACTATCTCCAG	313.2	156.1	8.34299	7.24052	316	621	285	92	252	96	82.5	276	185	141	8.72914	8.87935	8.07552	7.63385	8.39707	6.81981	6.60041	7.96872	7.54464	7.269	hsa-miR-516b-3p	hsa-miR-516a-3p	hsa-miR-620	hsa-miR-185-3p	hsa-miR-619-3p
hsa_circRNA_101456	0.00118376	0.217615	2.14656	Up	ASCRP3008203	hsa_circ_0006770	circBase	chr15	-	20666444	20688770	Exonic	uc001ytg.3	HERC2P3	GAGATTGAATGTGCCACTTGCATTCACAAGAGATGGGCTCTGTGGTCTGTGGAATGAAAT	423.4	216.9	8.81339	7.71137	383	735	422	126	451	173	188	297	238.5	188	9.00914	9.1259	8.59154	8.14253	9.19785	7.52201	7.51342	8.05916	7.85162	7.61063	hsa-miR-650	hsa-miR-484	hsa-miR-544a	hsa-miR-515-5p	hsa-miR-519d-5p
hsa_circRNA_000407	0.0244594	0.276379	2.1464	Up	ASCRP3007487	hsa_circ_0000407	circBase	chr12	+	56558216	56558309	antisense	NM_003075	SMARCC2	GAACGGGAGATGGTGGTGATGCCCATGCAGGTTAGGATGTAGAGGGTTCGCCATGGACAC	1526.5	873.6	10.5931	9.4912	1684	3118	1398	385.5	1047	605	540	1613	951	659	11.2748	11.2476	10.2401	9.82945	10.3736	9.15882	8.86739	10.4465	9.72977	9.25348	hsa-miR-197-3p	hsa-miR-4639-3p	hsa-miR-5001-3p	hsa-miR-7110-3p	hsa-miR-5587-3p
hsa_circRNA_081481	0.0343503	0.293184	2.13398	Up	ASCRP3006016	hsa_circ_0081481	circBase	chr7	+	100189289	100189525	Exonic	NM_012172	FBXO24	CTATGTTGTGTTGTGTCGTGGAGCCAAGGATACACGAAGGGCCTGTATTTCCAGGCATTT	296.7	143.3	8.18208	7.08854	256.5	530.5	361	62	273.5	74.5	72	294	159	117	8.42131	8.66328	8.37873	6.92643	8.52068	6.54484	6.46307	8.04267	7.35185	7.04027	hsa-miR-4467	hsa-miR-3960	hsa-miR-8072	hsa-miR-3915	hsa-miR-6880-5p
hsa_circRNA_003997	0.0379964	0.301232	2.13389	Up	ASCRP3006838	hsa_circ_0003997	circBase	chr11	-	122953792	122955421	Exonic	NM_024769	CLMP	CTGTGTGGTGCGAGTAACTGTACAGTGTGATCACTTACTCCAGTCGTCATGTCTACAATA	442.5	241.2	8.80446	7.71098	457.5	799	478	99	379	114	113	428	359	192	9.28135	9.2425	8.76928	7.748	8.98118	7.03127	6.91406	8.57711	8.39084	7.64161	hsa-miR-378g	hsa-miR-650	hsa-miR-370-5p	hsa-miR-6868-3p	hsa-miR-1237-3p
hsa_circRNA_000895	0.00426956	0.217615	2.128	Up	ASCRP3009488	hsa_circ_0000895	circBase	chr19	-	12903120	12903230	Intronic	ENST00000589765	HOOK2	GGAGTAGCTGCTGAGGTTGGTGTAAACGGGAGGTAGCTGATGGTGGTCGTCGGGTACGAG	478.5	265.5	9.02518	7.93568	571	868	404.5	171	378	201	177	409	312.5	228	9.60905	9.34867	8.53451	8.65407	8.97961	7.69494	7.43188	8.49673	8.19536	7.85951	hsa-miR-23b-5p	hsa-miR-3918	hsa-miR-4713-5p	hsa-miR-3621	hsa-miR-23a-5p
hsa_circRNA_001781	0.00386984	0.217615	2.12123	Up	ASCRP3005927	hsa_circ_0001781	circBase	chr8	-	19572395	19590077	Intronic	ENST00000517494	CSGALNACT1	CTACTTATCAGGTGCTGTGCTGGTGATATGGGGTGAAAGTCCCATGAAGACACATATATG	261.7	134.9	8.18339	7.09849	238	397.5	237	95	341	99	87	227	143	118.5	8.31003	8.27481	7.84131	7.68433	8.80648	6.84874	6.64422	7.72579	7.22802	7.04568	hsa-miR-7851-3p	hsa-miR-6738-3p	hsa-miR-1273h-5p	hsa-miR-3192-5p	hsa-miR-619-5p
hsa_circRNA_018497	0.0398978	0.303753	2.096	Up	ASCRP3012577	hsa_circ_0018497	circBase	chr10	+	70096955	70098444	Exonic	NM_012207	HNRNPH3	TGTATGACAGAATGCGACGAGGAGGTGATGGATATGATGGTGCATTTAAATCAAACGGTA	380.2	186.4	8.48815	7.42051	441	826	374	88	172	106	104	371	197	154	9.21042	9.27473	8.42352	7.59543	7.93664	6.92026	6.82619	8.37475	7.60559	7.37577	hsa-miR-6884-3p	hsa-miR-6780a-3p	hsa-miR-493-3p	hsa-miR-1914-5p	hsa-miR-6881-3p
hsa_circRNA_001350	0.00246825	0.217615	2.09149	Up	ASCRP3007563	hsa_circ_0000253	circBase	chr10	-	97999787	97999925	Intronic	NR_047681	BLNK	GAAGAGCTTAGGTGGTGTGGGAAGATCTGTCTGAGAAGAAACAAGAAAGCAAACAGGTAA	280.9	152.4	8.30011	7.23558	268	458	294	110.5	274	104	86.5	247	183	141.5	8.4891	8.47193	8.12019	7.89118	8.52815	6.91406	6.64961	7.82477	7.53656	7.25287	hsa-miR-141-5p	hsa-miR-363-3p	hsa-miR-92b-3p	hsa-miR-92a-3p	hsa-miR-25-3p
hsa_circRNA_005048	0.0105262	0.239777	2.08921	Up	ASCRP3012521	hsa_circ_0005048	circBase	chr10	-	46754866	47232156	Sense overlapping	NM_031912	SYT15	TGGTCTGTTTTGGTAGTTTCTTCGAGAAATAATGTGTTGTGCTTGTAGGGGTAAGTCTGC	258.4	132.6	8.10223	7.03927	227	461	273	77	254	84.5	70.5	244	161	103	8.25888	8.48346	8.01169	7.35163	8.40552	6.66301	6.45815	7.8114	7.37989	6.8839	hsa-miR-619-5p	hsa-miR-1273g-3p	hsa-miR-5787	hsa-miR-1303	hsa-miR-6778-3p
hsa_circRNA_103864	0.0437066	0.306794	2.08803	Up	ASCRP3010298	hsa_circ_0005730	circBase	chr5	+	68553869	68558131	Exonic	NM_001799	CDK7	GTGTGGACATGTGGGCTGTTGGCTGTATATTAGCAGAGTTACTTCTAAGGGTTATAATAA	611.1	330.6	9.19706	8.13492	643.5	1221	703	123	365	185	177	632	388.5	270.5	9.80339	9.87889	9.28768	8.09578	8.91956	7.58966	7.44718	9.08894	8.48991	8.05889	hsa-let-7f-2-3p	hsa-miR-382-5p	hsa-miR-487a-5p	hsa-miR-519d-5p	hsa-miR-22-3p
hsa_circRNA_038011	0.0262373	0.277884	2.07847	Up	ASCRP3013178	hsa_circ_0038011	circBase	chr16	+	15120499	15123913	Exonic	NM_015027	PDXDC1	TTGATGACCGCAGCAGGTGGAAGATGAGCTCAGCTCCCCAGTGGTGGTGTTCAGATTTTT	514.3	244.3	8.90335	7.84783	537.5	1141	517	107	269	199.5	168.5	356	283	214.5	9.52289	9.79767	8.86747	7.83802	8.49071	7.69784	7.37816	8.32531	8.0601	7.77775	hsa-miR-3147	hsa-miR-6715b-5p	hsa-miR-6762-3p	hsa-miR-1909-5p	hsa-miR-6767-3p
hsa_circRNA_403556	0.0221447	0.271384	2.07796	Up	ASCRP3008722	hsa_circ_0131463	25242744	chr6	+	21668877	21743273	Exonic	uc010jpp.1	LINC00340	GATGTGCTTCTGAGGTGGGCTGTGGAATGCCATGTGTAATTACTATTATCAGCATCTAGA	271.5	114.9	7.99777	6.94259	296	582.5	286	61	132	97	77	172	120.5	108	8.64824	8.79294	8.0691	6.92643	7.55212	6.81981	6.52874	7.36276	7.04268	6.95898	hsa-miR-508-5p	hsa-miR-8062	hsa-miR-580-5p	hsa-miR-4758-5p	hsa-miR-1238-5p
hsa_circRNA_405990	0.0171305	0.261329	2.0761	Up	ASCRP3011137	chr2:170671986ï170677783	25070500	chr2	-	170671986	170677783	Exonic	NM_014168	METTL5	TCAAGATAGATATTATAGCAGGTTGTGTGTTGGATTTGACATAGATGAAGACGCATTGGA	273	138.2	8.13033	7.07645	241	539	282	73	230	77	71	250	170	123	8.34155	8.68618	8.05382	7.28495	8.28514	6.58228	6.42351	7.83219	7.43872	7.10557	hsa-miR-544a	hsa-miR-6888-3p	hsa-miR-4677-5p	hsa-miR-130a-5p	hsa-miR-211-5p
hsa_circRNA_102324	0.0307101	0.286842	2.07209	Up	ASCRP3000168	hsa_circ_0047151	circBase	chr18	-	21001330	21010641	Exonic	NM_032933	TMEM241	AAACTGGGCTGGGTAGAGATCAACAGCAGTTCAAGTATGTGCTGTCTGTCTTGAAATTTA	383.9	194.9	8.60769	7.55661	303.5	336	345	117	818	168.5	124	291	209	182	8.68264	8.03163	8.33457	8.0045	9.98512	7.48665	7.00968	8.03191	7.69372	7.56106	hsa-miR-642a-3p	hsa-miR-299-3p	hsa-miR-145-5p	hsa-miR-632	hsa-miR-346
hsa_circRNA_006411	0.0126554	0.24806	2.06639	Up	ASCRP3004406	hsa_circ_0006411	circBase	chr5	+	67522117	67522837	Exonic	NM_181523	PIK3R1	CAGGTTCTTCGAAAACTGAAGCAGATGTTGAACAACAAGGTGAAGCTCGTGTGTGGAGTG	159.1	76.4	7.4888	6.44168	183	218	174	53	167.5	43	40.5	152.5	83	63	7.96065	7.47724	7.44718	6.66728	7.89164	6.02205	5.95457	7.23306	6.63454	6.36419	hsa-miR-3912-5p	hsa-miR-7162-5p	hsa-miR-5004-5p	hsa-miR-516a-3p	hsa-miR-516b-3p
hsa_circRNA_002368	0.0149846	0.259032	2.06622	Up	ASCRP3001631	hsa_circ_0002368	circBase	chr17	-	4186092	4192703	Exonic	NM_003342	UBE2G1	ACTTATTTCAGGTTGATAAAAATGGTGATGTGTGCATTTCTATTCTTCATGAGCCTGGGG	415.6	226.1	8.72483	7.67784	368	812.5	491.5	118	288	140.5	117	421	242	210	8.94402	9.2566	8.8037	8.04941	8.57043	7.2806	6.94923	8.54677	7.87189	7.74072	hsa-miR-136-5p	hsa-miR-135a-5p	hsa-miR-141-5p	hsa-miR-3119	hsa-miR-377-3p
hsa_circRNA_405624	0.024231	0.276224	2.04796	Up	ASCRP3003420	hsa_circ_0107593	25070500	chr17	-	67270083	67280213	Exonic	uc002jid.2	ABCA5	CAAAATTCTGCTGGTGAGAGTGTGTGAAGGTTTGTTTTCTGCCCTAGACAGTCATTCAAA	643.5	360	9.31316	8.27897	565	1273	739	141	499.5	196.5	255	658.5	396	294	9.58767	9.93536	9.36285	8.32869	9.35125	7.67752	7.88266	9.15268	8.51256	8.16943	hsa-miR-5680	hsa-miR-653-3p	hsa-miR-6875-3p	hsa-miR-4803	hsa-miR-29a-5p
hsa_circRNA_003641	0.034541	0.293184	2.04251	Up	ASCRP3011571	hsa_circ_0003641	circBase	chr11	+	108098321	108106561	Exonic	NM_000051	ATM	TCTCAGCAACAGTGGTTAGACAGTGATGTGTGTTCTGAAATTGTGAACCATGAGTCTAGT	206.1	105.1	7.74676	6.71641	188	370	230.5	55	187	50	46	217	115	97.5	8.01962	8.1892	7.79566	6.69712	8.03219	6.11808	6.01649	7.66623	6.98083	6.80045	hsa-miR-3145-3p	hsa-miR-567	hsa-miR-4652-3p	hsa-miR-4778-5p	hsa-miR-4677-5p
hsa_circRNA_000947	0.00274764	0.217615	2.0403	Up	ASCRP3006734	hsa_circ_0000947	circBase	chr19	+	48949251	48953623	Sense overlapping	NM_031485	GRWD1	CTGGGTGAAGAGCCTGTGGCTGGGGTGTGGTCAGAGAAGGGCCAGAGGGTTCGAAGATGG	452.6	272	8.99463	7.96586	466.5	710.5	428	174	484	228.5	184	440	291.5	216	9.30595	9.07708	8.61283	8.67711	9.30021	7.86382	7.47241	8.61125	8.09749	7.78431	hsa-miR-7851-3p	hsa-miR-1273h-5p	hsa-miR-661	hsa-miR-6780a-5p	hsa-miR-6722-3p
hsa_circRNA_043944	0.00444918	0.217615	2.03625	Up	ASCRP3010723	hsa_circ_0043944	circBase	chr17	-	41166621	41174459	Exonic	NM_006373	VAT1	TACCACAGCTGCCTTTGTGTGTTTGTGTCAATAAAAAGCCAAACCCTGGGCTCGCCCGGC	833	514.4	9.82652	8.8006	580	1257	920	304	1104	322.5	414	770.5	565	500	9.63177	9.91429	9.67463	9.45417	10.4577	8.27481	8.47331	9.38574	8.98796	8.88121	hsa-miR-6734-3p	hsa-miR-4667-5p	hsa-miR-6087	hsa-miR-7111-5p	hsa-miR-4700-5p
hsa_circRNA_104030	0.0314856	0.287517	2.02536	Up	ASCRP3002918	hsa_circ_0001564	circBase	chr5	+	179132679	179137066	Exonic	NM_001746	CANX	ATCTTTACACACTAAATCATGGAAGGGAAGTGGTTGCTGTGTATGTTACTGGTGCTTGGA	261	133.8	8.04661	7.02844	272	469	307	61	196	74	71.5	257	155.5	111	8.50582	8.50562	8.19512	6.93957	8.08694	6.53681	6.43606	7.87189	7.31757	6.97986	hsa-miR-143-3p	hsa-miR-136-3p	hsa-miR-627-5p	hsa-miR-144-5p	hsa-miR-34a-3p
hsa_circRNA_405950	0.0162006	0.261329	2.02304	Up	ASCRP3000026	hsa_circ_0141729	25070500	chr2	+	121036193	121038483	Exonic	uc002tml.3	RALB	AAAAAGTAGAAGGTATTCTAGAGCTCTTCAGTGGGTCATCTGTGTGTCACAGCCTCAGAA	204	102.2	7.80684	6.79031	148.5	255	177.5	74	365	83.5	60	157	125.5	85	7.66623	7.6975	7.47098	7.28495	8.91452	6.66301	6.27339	7.26107	7.07777	6.67629	hsa-miR-192-3p	hsa-miR-7847-3p	hsa-miR-7154-5p	hsa-miR-4640-5p	hsa-miR-614
hsa_circRNA_100104	0.00670766	0.236607	2.01827	Up	ASCRP3003667	hsa_circ_0000034	circBase	chr1	+	26772806	26774151	Exonic	NM_024887	DHDDS	CAAGGCCTGTTGGATCCCAGGGAGAAACTGCAGAAGCATGGGGTGTGTATCCGGGTCCTG	316.5	177.6	8.42956	7.41644	386	507	315.5	103	271	110	140.5	296.5	193.5	147.5	9.02709	8.60014	8.22974	7.78578	8.50502	6.97385	7.15284	8.05382	7.59169	7.30999	hsa-miR-511-3p	hsa-miR-361-3p	hsa-miR-22-5p	hsa-miR-196a-3p	hsa-miR-582-5p
hsa_circRNA_001587	0.00555288	0.228184	2.01683	Up	ASCRP3003512	hsa_circ_0000979	circBase	chr2	+	19042277	19042456	Intronic	TCONS_00003590	XLOC_001374	CAACAATGGAGTGGTGGTAGGTTCCCATGAGTGTTTGCAATGGTGGGGTGGTGAGGGATG	812.4	487.7	9.75906	8.74697	862	1539	723	262	676	408	367.5	727.5	535.5	400	10.2668	10.211	9.33009	9.25047	9.73692	8.57797	8.33776	9.29209	8.92315	8.60388	hsa-miR-210-3p	hsa-miR-1-5p	hsa-miR-10b-5p	hsa-miR-136-5p	hsa-miR-1301-3p
hsa_circRNA_406790	0.00590573	0.230304	2.01255	Up	ASCRP3004233	hsa_circ_0142343	25070500	chr6	+	56989531	56993638	Exonic	NM_015555	ZNF451	CAGCAAGACTGTGTGTGGACCAGTGGCTAAAAATGCCAGGAGAATATTAAACGTAAAGAC	158.5	79.2	7.50245	6.49342	139	250	153.5	61	189	51	47	140	86	72	7.58387	7.6554	7.29821	6.92643	8.04832	6.13563	6.05248	7.14369	6.65945	6.47586	hsa-miR-361-5p	hsa-miR-146a-3p	hsa-miR-1273d	hsa-miR-26a-2-3p	hsa-miR-4252
hsa_circRNA_001264	0.0010855	0.217615	2.00563	Up	ASCRP3000697	hsa_circ_0000086	circBase	chr1	-	76694158	76694273	antisense	NM_152996	ST6GALNAC3	AAGGGGGCTTCACATGGTTTTAAAATGTGCTGCTGTGGTTTGACCTAGAGTACAAAATAG	258.5	139.7	8.16796	7.1639	213	433	247	98.5	301	124.5	112.5	200	150	111.5	8.18078	8.402	7.88755	7.7356	8.63389	7.10347	6.90867	7.56202	7.2746	6.97075	hsa-miR-18a-3p	hsa-miR-607	hsa-miR-632	hsa-miR-654-3p	hsa-miR-10b-3p
hsa_circRNA_000314	0.0100063	0.239584	2.0036	Up	ASCRP3011918	hsa_circ_0000314	circBase	chr11	+	61809763	61809889	Intergenic			TGAGCTGGAGTGTGTGAGACCAAACTGGAATCCATGGGGCACGTGACATCCTCGAAAGAG	224.7	120.5	7.92558	6.92299	222	406	236.5	79.5	179.5	70	72.5	217	136	107	8.23472	8.30799	7.84522	7.26042	7.97958	6.43314	6.44135	7.67329	7.16233	6.90483	hsa-miR-6784-3p	hsa-miR-891a-3p	hsa-miR-6750-3p	hsa-miR-1224-3p	hsa-miR-6777-3p
hsa_circRNA_092467	0.0115576	0.243819	0.493256	Down	ASCRP3011815	hsa_circ_0000926	circBase	chr19	+	34687538	34712643	Exonic	NM_015578	LSM14A	TGAATATAGGTCCTCACTAGGCTCATCGACTTCTTCATTCCAGTCCATGGGTTCTTATGG	439	1100.7	8.86741	9.887	453.5	729	622	237	153.5	1380	1331	802	979	1011.5	9.26389	9.11933	9.10841	9.08708	7.75833	10.2504	10.1145	9.43604	9.77021	9.86379	hsa-miR-4715-3p	hsa-miR-7161-3p	hsa-miR-4713-5p	hsa-miR-5193	hsa-miR-6818-3p
hsa_circRNA_005801	0.00236237	0.217615	0.489745	Down	ASCRP3001872	hsa_circ_0005801	circBase	chr10	-	98303832	98325183	Exonic	NM_020123	TM9SF3	AGAGCCATTCCTTTTGGAACAATGATGATGTGATGCCAGCCACTTACTGTGAAATTGATT	99.2	275.5	6.94863	7.97853	72	162	131.5	72	58.5	411	187	212	284.5	283	6.74273	7.11517	7.13099	7.21822	6.53603	8.58673	7.48427	7.63297	8.0695	8.11915	hsa-miR-545-5p	hsa-miR-95-5p	hsa-miR-4753-3p	hsa-miR-4799-5p	hsa-miR-627-3p
hsa_circRNA_003140	0.0198161	0.263964	0.470793	Down	ASCRP3002889	hsa_circ_0003140	circBase	chr15	+	38591573	38632096	Exonic	NM_152594	SPRED1	ATCTGAATGCCAGAAGAGTCTACATGCAAAGCCAAGCCAATCAGTAATAGTTATGCACGA	53.6	181.9	6.32697	7.41381	24	74	60	67	43	306.5	71	136	222	174	5.75378	6.31391	6.30299	7.14144	6.12275	8.21793	6.46307	7.11693	7.76379	7.50732	hsa-miR-5588-5p	hsa-miR-203a-3p	hsa-miR-664b-3p	hsa-miR-30c-2-3p	hsa-miR-30c-1-3p
hsa_circRNA_006440	0.0467784	0.31041	0.403904	Down	ASCRP3002149	hsa_circ_0006440	circBase	chr17	-	13442383	13445247	Intronic	ENST00000284110	HS3ST3A1	AGCTGAGGACCCAGATATGTATCAATGAAGTCAAGGCATCCATTCCTTCAACATGCTTTA	95.4	370.6	6.79794	8.10585	44	165	150	70	48	477	87	181	285	823	6.23745	7.14522	7.28106	7.04295	6.28301	8.81603	6.64961	7.4348	8.06293	9.5659	hsa-miR-6783-3p	hsa-miR-4760-3p	hsa-miR-4518	hsa-miR-223-3p	hsa-miR-3168
hsa_circRNA_004183	0.049009	0.312919	0.377259	Down	ASCRP3010771	hsa_circ_0004183	circBase	chr10	-	13701322	13717044	Exonic	NM_018027	FRMD4A	TACGTCCATTCCACGAGGTTCTCAGGAATCAGATAGCTCGCAGTCGGCCAAGAAGGACAT	136.5	574.9	7.30797	8.71434	56	241	186	129.5	70	783	132	279.5	604	1076	6.47465	7.60504	7.54099	8.14889	6.77029	9.48109	7.0605	7.99233	9.08036	9.95743	hsa-miR-7162-5p	hsa-miR-6875-3p	hsa-miR-516b-3p	hsa-miR-516a-3p	hsa-miR-4687-3p
hsa_circRNA_400850	0.0423512	0.304626	0.370178	Down	ASCRP3001840	chr11:118890859ï118892596	25242744	chr11	+	118890859	118892596	Exonic	NM_016146	TRAPPC4	AGACTTTGCCCTCAAGAATCCATTCTATTCCTTAGAAATGCCTATCAGGCTCTTTGCCAT	323.9	1223.1	8.33968	9.7734	243	619	506.5	148	103	1559	330	690	1009	2527.5	8.34155	8.87741	8.84392	8.40488	7.23066	10.403	8.20369	9.22234	9.80803	11.2299	hsa-miR-1246	hsa-miR-4774-3p	hsa-miR-6888-3p	hsa-miR-526b-5p	hsa-miR-130b-3p
hsa_circRNA_406494	0.00595176	0.230521	0.356167	Down	ASCRP3001452	hsa_circ_0127118	25070500	chr4	-	84337883	84348873	Exonic	NM_133636	HELQ	ACGCCAAGCCAAGCAAATTGTTTCATCAGCAAAGGAACTATAGATTTAGCTTATTGTGAC	67.8	273	6.41177	7.90115	29	131	92	55	32	472	111	195	319	268	5.87355	6.88962	6.72405	6.78263	5.78902	8.79596	6.89676	7.52688	8.22902	8.05713	hsa-miR-103a-2-5p	hsa-miR-340-5p	hsa-miR-4793-3p	hsa-miR-548au-3p	hsa-miR-6874-3p
hsa_circRNA_104270	0.0451247	0.30946	0.33776	Down	ASCRP3007903	hsa_circ_0001666	circBase	chr6	+	170626457	170639638	Exonic	NM_032448	FAM120B	GACCATTCCAGATCCTTTCCCGGAGTTCAGTTATGGGTGTGAGAGGTTTGCAAGGATTTG	543.7	2293	9.08847	10.6544	277	1094.5	799.5	380.5	167	3045	521	1400	2107	4392	8.54355	9.71929	9.47848	9.8147	7.88633	11.3231	8.80887	10.2668	10.857	12.0163	hsa-miR-450a-1-3p	hsa-miR-661	hsa-miR-493-5p	hsa-miR-208a-5p	hsa-miR-612
hsa_circRNA_404686	0.0255434	0.277884	0.285286	Down	ASCRP3009158	hsa_circ_0112550	25070500	chr1	+	236332005	236343328	Exonic	NM_003272	GPR137B	GCGTCCATTCCTTTGATTATGACTGGTACAATGTATCAGACCAGGTGATTTTCAAAGCCA	206.7	1033.6	7.74014	9.54966	77	425	292	172	67.5	1573	232	614	1084	1665	6.85856	8.36584	8.10588	8.66404	6.70638	10.4328	7.74483	9.05447	9.92123	10.595	hsa-miR-1249-5p	hsa-miR-3916	hsa-miR-6760-5p	hsa-miR-214-3p	hsa-miR-4739
circRNA: Circular RNA; MRE: miRNA response element.
