# Supplementary material for: hsa_circ_0056856 in the serum serves as a potential novel biomarker for disease activity in psoriasis
Source: Chin Med J (Engl). 2022 Aug 10;135(14):1759–61. doi: 10.1097/CM9.0000000000002166 (PMC9509088; doi:10.1097/CM9.0000000000002166)
Supplement: Supplemental Digital Content [file cm9-135-1759-s004.xls]

## Sheet: Sheet1
Supplementary Table 3: Primers used for select circRNAs by RT-qPCR.
RNA	Primer sequence (5¢-3¢)
hsa_circ_0056856	Forward: TGTGGTGACCCCTGTAACTC
	Reverse: TGCACACACATTCACCACAG
hsa_circ_0089763	Forward: TATGGGCTTTGGTGAGGGAG
	Reverse: TCTTCCCACTCATCCTAACCC
hsa_circ_0023461	Forward: GACAGATGGGCAGGACTACA
	Reverse: AGCCTTGATGACTGGTGTGA
hsa_circ_0122599	Forward: CCCACCTCCAATGACAGACT
	Reverse: CACCAACCACAGAGACTCCT
hsa_circ_0082326	Forward: TCCACGTCACTGCCTGTATT
	Reverse: GCAACATCCCAAATCGGTCT
hsa_circ_0001255	Forward: TGTGGTGCCAGCTTGAGT
	Reverse: CTCGTACATACACACCCGCT
hsa_circ_0023016	Forward: CGGCTGTTGGATTTGGGAAT
	Reverse: CTCGGAATTTCAGCCCACAC
hsa_circ_0055440	Forward: TCCCTCTCACACATCAATGCT
	Reverse: CCAGCACACTCCTGTTAATGG
hsa_circ_0001666	Forward: TCAAGATGTCACCAGCACCT
	Reverse: CTTGCAAACCTCTCACACCC
hsa_circ_0112550	Forward: GCCTGCTACAACCTGTTCAT
	Reverse: AAGGCTGATGAAGAGGGAGG
GAPDH	Forward: CTGGGCTACACTGAGCACC
	Reverse: AAGTGGTCGTTGAGGGCAATG
circRNAs: Circular RNAs.
